# Supplementary material for: Endophytic Life Strategies Decoded by Genome and Transcriptome Analyses of the Mutualistic Root Symbiont Piriformospora indica
Source: PLoS Pathog. 2011 Oct 13;7(10):e1002290. doi: 10.1371/journal.ppat.1002290 (PMC3192844; doi:10.1371/journal.ppat.1002290)
Supplement: Table S1 — Evaluation of P. indica annotation against mapped ESTs. (XLS) [file ppat.1002290.s017.xls]

## Sheet: Sheet1
Table S1: Evaluation of P. indica Annotation against mapped ESTs
EST mapping conditions	EST (intron) hits	EST (intron) hits used in the evaluation	Genes (introns) evaluated	Performance1
100 % identity (No gaps)	4201 (5441)	1733 (4987)	1998(5075)	TP = 4815, FP = 172, FN = 623, Sn = 89, Sp = 97, Avg = 93
95 % identity (Gaps allowed)	8941 (16605)	3988 (15248)	4784 (15533)	TP = 14526, FP = 722, FN = 2060, Sn = 87, Sp = 95, Avg = 91
ESTs were mapped onto the genome using Blat (Kent, 2002), at 100% identity without gaps and 95% identity with gaps allowed. Alignments with gaps in the intron boundaries were removed.
The number of EST hits identified and the number of introns they define is shown in the 2nd column.
Of these, the number of EST hits with at least 1 intron overlapping an annotated intron is shown in the 3rd column.
The number of annotated genes which overlap such EST hits is shown in the 4th column along with the number of introns they contain.
These genes are evaluated against EST hits in the 3th column and the performance in terms of the number of matching introns is shown in the last column.
1TP = true positives; FP = false positives; FN = false negatives, Sn = sensitivity, Sp = specificity and Avg = (Sn + Sp)/2
