# Supplementary material for: Endophytic Life Strategies Decoded by Genome and Transcriptome Analyses of the Mutualistic Root Symbiont Piriformospora indica
Source: PLoS Pathog. 2011 Oct 13;7(10):e1002290. doi: 10.1371/journal.ppat.1002290 (PMC3192844; doi:10.1371/journal.ppat.1002290)
Supplement: Table S3 — Repetitive DNA sequences identified in the P. indica genome. (XLS) [file ppat.1002290.s019.xls]

## Sheet: Sheet1
Table S3: Repetitive DNA sequences identified in the P. indica genome
TE Classification	Number of Elements	Length occupied (bp)	% Genome coverage
LTR copia like	86	74505	0.3
LINE	78	65730	0.26
Not Categorized	3174	1028334	4.12
All	3338	1168569	4.68*
* Genome coverage for recently sequenced biotrophic fungi is about 21% for Laccaria bicolor, 45% for Melampsora larici-populina, 58% for Tuber melanosporum and 64% for Blumeria graminis
