# Supplementary material for: Endophytic Life Strategies Decoded by Genome and Transcriptome Analyses of the Mutualistic Root Symbiont Piriformospora indica
Source: PLoS Pathog. 2011 Oct 13;7(10):e1002290. doi: 10.1371/journal.ppat.1002290 (PMC3192844; doi:10.1371/journal.ppat.1002290)
Supplement: Table S5 — Single nucleotide polymorphisms identified in the P. indica contigs. (XLS) [file ppat.1002290.s021.xls]

## Sheet: Sheet1
Table S5: Single nucleotide polymorphisms identified in the P. indica contigs
	Contigs with SNPs	Contigs without SNPs	Total
Number of contigs	1434	923	2357
Length in bp	23150091 (92.67 %)	1829890 (7.33 %)	24979981
Number of ORFs in contigs	10713 (91.03 %)	1056 (8.97 %)	11769
Gene density1	462.763	577.084	471.137
No known orthologous	2512	622	3134
Average gene size (nt)	1388	627	1313
Secreted proteins	818	49	867
Small secreted proteins - SSPs	340	46	386
Number of called SNPs in contigs	60493	0	60493
SNPs / kb	2.61	0	2.42
Induced genes during barley colonization2	805 (7.51 %)	101 (9.56 %)	906 (7.70 %)
SNPs were calculated using the swap454 program from the Broad institute (Brockman et al., 2008)
1Genes per Mb
2In the comparison living vs autoclaved root material
