# Supplementary material for: Endophytic Life Strategies Decoded by Genome and Transcriptome Analyses of the Mutualistic Root Symbiont Piriformospora indica
Source: PLoS Pathog. 2011 Oct 13;7(10):e1002290. doi: 10.1371/journal.ppat.1002290 (PMC3192844; doi:10.1371/journal.ppat.1002290)
Supplement: Table S6 — Clustering of protein domains. (XLS) [file ppat.1002290.s022.xls]

## Sheet: Sheet1
Table S6: Clustering of protein domains
ID	Description	Pugr1	Labi2	Coci3	Usti4	Cryne5	Piri6	Trire7	Asni8	Fusox9	Tume10	p
Overrepresented domains in P. indica
WD40	WD domain, G-beta repeat	107	241	127	103	103	293	121	113	124	107	2.2e-16
NACHT	NACHT domain	0	108	58	0	0	168	30	17	59	120	2.2e-16
Nacht+WD40	Combination of NACHT and WD40 domain	0	11	9	0	0	99	0	11	4	9
CBM_1	Fungal cellulose binding domain	0	1	50	0	0	67	14	6	13	3	2.2e-16
NB-ARC	NB-ARC domain	0	85	2	0	0	49	2	9	9	4	2.2e-16
F-box	F-box domain	8	31	83	11	8	47	23	18	24	24	2.2e-16
Ras	Ras family	26	58	36	25	25	39	25	24	26	28	0.0001269
TPR_4	Tetratricopeptide repeat	0	15	1	0	0	38	3	6	9	11	2.2e-16
WSC	WSC domain	0	8	4	0	6	36	9	4	15	6	2.2e-16
BTB	BTB/POZ domain	3	32	31	5	5	31	12	9	24	8	6.849e-14
Glyco_hydro_61	Glycosyl hydrolase family 61	3	10	35	0	1	25	4	10	17	4	2.2e-16
DUF676	Putative serine esterase (DUF676)	2	3	2	1	3	24	3	3	5	4	5.384e-14
rve	Integrase core domain	11	3	1	7	0	23	0	0	9	298	2.2e-16
SET	SET domain	23	33	23	11	12	23	15	17	17	15	0.01265
RVT_2	Reverse transcriptase (RNA-dependent DNA polymerase)	5	0	0	15	0	21	0	1	3	124	2.2e-16
Cellulase	Cellulase (glycosyl hydrolase family 5)	17	19	23	11	8	21	8	15	18	6	0.008622
G-alpha	G-protein alpha subunit	5	52	16	4	3	20	3	3	4	3	2.2e-16
LysM	LysM domain	0	2	4	1	1	18	8	16	15	1	6.303e-11
Glyco_hydro_10	Glycosyl hydrolase family 10	5	0	6	2	0	18	1	3	5	1	4.109e-10
RVT_1	Reverse transcriptase (RNA-dependent DNA polymerase)	10	5	0	4	0	17	0	4	4	610	2.2e-16
RhoGEF	RhoGEF domain	15	15	16	12	15	17	6	5	5	6	0.01416
Glyco_hydro_11	Glycosyl hydrolase family 11	0	0	6	1	0	16	3	2	3	0	2.2e-16
Peptidase_M43	Pregnancy-associated plasma protein-A	0	6	27	3	0	13	1	2	2	0	2.2e-16
dsrm	Double-stranded RNA binding motif	0	12	9	1	1	12	1	2	2	2	1.379e-07
PARP	Poly(ADP-ribose) polymerase catalytic domain	0	4	5	0	0	12	2	2	5	2	2.256e-05
DUF1399	Protein of unknown function (DUF1399)	0	1	2	1	1	10	2	2	4	2	0.000648
Peptidase_M36	Fungalysin metallopeptidase (M36)	1	8	8	1	1	9	1	0	1	0	4.349e-06
Glyoxal_oxid_N	Glyoxal oxidase N-terminus	4	10	6	3	3	8	1	0	1	1	0.00137
DUF1929	Domain of unknown function (DUF1929)	4	11	6	4	3	8	1	0	5	1	0.003982
3_5_exonuc	3'-5' exonuclease	2	12	1	2	2	6	2	2	4	3	0.001522
DUF1768	Domain of unknown function (DUF1768)	0	6	4	0	0	6	1	1	1	2	0.00394
Esterase_phd	Esterase PHB depolymerase	0	0	3	2	0	6	1	2	5	1	0.01791
Underrepresented domains in P. indica
Fungal_trans	Fungal specific transcription factor domain	19	50	44	41	67	37	131	206	245	49	2.2e-16
zf-C3HC4	Zinc finger, C3HC4 type (RING finger)	83	31	27	27	21	25	26	29	27	25	7.71e-16
Zn_clus	Fungal Zn(2)-Cys(6) binuclear cluster domain	22	58	30	76	62	23	173	231	262	54	2.2e-16
SNF2_N	SNF2 family N-terminal domain	58	23	28	17	21	20	25	24	28	20	5.29e-07
Hydrolase	haloacid dehalogenase-like hydrolase	22	28	21	21	23	20	28	32	47	23	0.006818
E1-E2_ATPase	E1-E2 ATPase	16	26	16	18	13	13	21	22	36	17	0.00826
AA_permease	Amino acid permease	22	25	13	16	15	12	33	56	89	15	2.2e-16
Aldedh	Aldehyde dehydrogenase family	13	15	13	18	15	12	21	28	56	11	6.294e-14
Abhydrolase_1	alpha/beta hydrolase fold	17	14	29	15	8	11	39	31	68	19	2.2e-16
NAD_binding_1	Oxidoreductase NAD-binding domain	6	8	9	8	7	7	13	17	25	9	0.0005864
FAD_binding_3	FAD binding domain	9	16	16	10	11	6	30	70	79	12	2.2e-16
DAO	FAD dependent oxidoreductase	6	7	8	7	21	6	14	26	63	8	2.2e-16
ECH	Enoyl-CoA hydratase/isomerase family	8	8	8	12	6	6	12	15	22	6	0.006373
bZIP_1	bZIP transcription factor	9	8	11	12	13	5	15	13	57	20	2.2e-16
Amino_oxidase	Flavin containing amine oxidoreductase	6	7	5	5	5	5	7	18	34	7	2.46e-13
Aminotran_3	Aminotransferase class-III	10	5	5	5	8	5	8	8	18	3	0.009998
Cation_ATPase_N	Cation transporter/ATPase, N-terminus	8	14	8	11	6	5	11	14	22	8	0.01208
Chromo	chromo' (CHRromatin Organisation MOdifier) domain	9	16	8	2	7	4	5	5	21	160	2.2e-16
FMO-like	Flavin-binding monooxygenase-like	3	11	9	9	7	4	17	26	51	5	2.2e-16
Amidase	Amidase	3	5	5	6	4	4	14	19	52	7	2.2e-16
XPG_N	XPG N-terminal domain	4	28	5	6	5	4	4	4	4	3	9.432e-13
Glyco_hydro_18	Glycosyl hydrolases family 18	18	11	8	4	4	4	19	20	30	4	8.171e-10
ABC2_membrane	ABC-2 type transporter	6	10	7	8	10	4	10	19	22	11	0.001545
Sec63	Sec63 Brl domain	6	15	4	4	4	4	4	4	4	5	0.01983
M20_dimer	Peptidase dimerisation domain	0	7	6	4	8	4	6	12	12	4	0.01987
Peptidase_M20	Peptidase family M20/M25/M40	2	7	7	5	9	4	8	14	13	4	0.0284
PP-binding	Phosphopantetheine attachment site	3	6	6	12	4	3	26	50	32	8	2.2e-16
Aa_trans	Transmembrane amino acid transporter protein	5	3	4	8	9	3	10	15	30	4	4.121e-11
FMN_dh	FMN-dependent dehydrogenase	1	3	3	3	6	3	6	11	20	4	2.948e-07
TauD	Taurine catabolism dioxygenase TauD, TfdA family	3	13	14	6	10	3	14	22	16	7	0.0002672
Cu-oxidase	Multicopper oxidase	12	11	17	6	5	3	8	8	19	6	0.002084
Cu-oxidase_2	Multicopper oxidase	11	11	17	6	5	3	8	8	18	6	0.004151
Cu-oxidase_3	Multicopper oxidase	8	12	16	6	5	3	8	8	16	7	0.02019
FAA_hydrolase	Fumarylacetoacetate (FAA) hydrolase family	1	2	3	4	2	2	5	14	18	5	3.524e-08
NAD_binding_4	Male sterility protein	1	7	5	8	2	2	10	22	14	4	7.84e-08
Transp_cyt_pur	Permease for cytosine/purines, uracil, thiamine, allantoin	0	10	3	3	8	2	4	12	9	4	0.002423
FAD_binding_6	Oxidoreductase FAD-binding domain	3	4	4	3	4	2	5	11	13	5	0.009117
dUTPase	dUTPase	0	2	1	1	2	1	1	2	1	397	2.2e-16
Acyl_transf_1	Acyl transferase domain	4	2	3	5	1	1	17	36	18	9	2.2e-16
ketoacyl-synt	Beta-ketoacyl synthase, N-terminal domain	2	4	2	5	1	1	17	37	17	5	2.2e-16
Ketoacyl-synt_C	Beta-ketoacyl synthase, C-terminal domain	2	3	3	5	1	1	15	37	16	4	2.2e-16
PhyH	Phytanoyl-CoA dioxygenase (PhyH)	1	1	1	2	9	1	5	17	14	1	2.971e-10
GFA	Glutathione-dependent formaldehyde-activating enzyme	0	5	9	3	3	1	12	15	16	5	1.884e-06
Condensation	Condensation domain	1	1	1	3	0	0	10	19	14	1	2.583e-14
Methyltransf_2	O-methyltransferase	6	8	2	1	0	0	3	16	15	3	3.47e-09
PDR_CDR	CDR ABC transporter	4	5	4	4	6	0	7	15	15	6	0.0002357
Functional protein domains were identified using the Pfam database (Finn et al., 2010) and clusters created using the statistical language R (R core development team, 2010)
1Puccinia graminis
2Laccaria bicolor
3Coprinopsis cinerea
4Ustilago maydis
5Cryptococcus neoformans
6Piriformospora indica
7Trichoderma reesei
8Aspergillus nidulans
9Fusarium oxysporum
10Tuber melanosporum
