# Supplementary material for: Endophytic Life Strategies Decoded by Genome and Transcriptome Analyses of the Mutualistic Root Symbiont Piriformospora indica
Source: PLoS Pathog. 2011 Oct 13;7(10):e1002290. doi: 10.1371/journal.ppat.1002290 (PMC3192844; doi:10.1371/journal.ppat.1002290)
Supplement: Table S7 — Structural comparison of LysM and WSC proteins in different fungi. (XLS) [file ppat.1002290.s023.xls]

## Sheet: Sheet1
Table S7: Structural comparison of LysM and WSC proteins in different fungi
	LysM					WSC
Organism	# of proteins	mean protLen1	# of domains	mean domLen1	domains per protein	# of proteins	mean protLen1	# of domains	mean domLen1	domains per protein
Ascomycetes
Aspergillus nidulans	15	496 (198-1381)	44	45 (33-53)	2.93	4	316 (206-471)	4	75 (65-82)	1
Botrytis cinerea	2	321 (240-402)	2	46 (45-46)	1	15	555 (118-1471)	20	75 (46-87)	1.33
Fusarium graminearum	8	411 (178-884)	15	45 (36-48)	1.88	14	668 (194-1764)	27	77 (61-88)	1.93
Fusarium oxysporum	15	548 (144-1560)	44	46 (35-51)	2.93	15	616 (229-1059)	25	74 (43-88)	1.67
Magnaporthe grisea	9	294 (137-495)	21	44 (39-48)	2.33	13	649 (98-1398)	20	77 (55-92)	1.54
Magnaporthe oryzae	7	317 (143-495)	17	45 (39-48)	2.43	12	637 (161-1568)	20	77 (45-92)	1.67
Saccharomyces cerevisiae	0	-	-	-	-	3	479 (378-556)	3	79 (76-80)	1
Trichoderma Atroviride	11	595 (150-1290)	18	46 (43-52)	1.64	12	720 (160-1622)	24	78 (57-90)	2
Trichoderma reesei	8	736 (169-1532)	16	47 (44-49)	2	9	705 (158-1515)	20	79 (64-90)	2.22
Tuber melanosporum	1	87	1	46	1	6	932 (213-1909)	18	76 (50-85)	3
Basidiomycetes
Agaricus bisporus	4	138 (75-209)	5	46 (44-47)	1.25	2	789 (561-1017)	5	81 (80-83)	2.5
Coprinus cinereus	4	181 (133-212)	7	47 (44-51)	1.75	4	600 (323-1005)	8	81 (79-83)	2
Cryptococcus neoformans	1	158	1	46	1	6	946 (199-1717)	29	76 (43-85)	4.83
Heterobasidion annosum	4	153 (145-165)	7	46 (44-48)	1.75	1	946	4	75 (57-83)	4
Laccaria bicolor	2	182 (105-258)	3	44 (42-46)	1.5	8	400 (163-1042)	19	71 (26-91)	2.38
Melampsora l. populina	1	786	1	44	1	-	-	-	-	-
Phanerochaete crysoporium	7	159 (101-335)	13	46 (42-50)	1.86	14	411 (189-1031)	25	79 (66-92)	1.79
Piriformospora indica	18	410 (84-976)	61	45 (39-51)	3.39	36	557 (82-1544)	109	77 (42-88)	3.03
Pleurotus ostreatus	7	223 (91-528)	10	45 (43-48)	1.43	8	771 (169-1975)	22	75 (51-85)	2.75
Postia placenta	4	180 (131-205)	6	45 (44-46)	1.5	7	437 (198-1037)	17	75 (46-89)	2.43
Puccinia graminis	0	-	-	-	-	-	-	-	-	-
Schizophyllum commune	5	222 (105-429)	6	46 (44-47)	1.2	1	511	1	81	1
Serpula lacrymans	7	369 (141-1439)	13	47 (44-50)	1.86	1	940	4	80 (77-84)	4
Sporobolomyces roseus	0	-	-	-	-	2	501 (489-512)	2	79 (78-80)	1
Tremella mesenterica	1	153	2	47 (46-47)	2	7	712 (260-1705)	23	77 (43-88)	3.29
Ustilago maydis	1	316	2	46 (44-47)	2	-	-	-	-	-
Chitridiomycetes
Allomyces macrogynus	1	1735	9	44 (44-45)	9	-	-	-	-	-
Spizellomyces punctatus	3	678 (250-1507)	11	44 (37-50)	3.67	1	371	1	79	1
Zygomycetes
Phycomyces blakesleeanus	11	236 (170-366)	21	50 (46-65)	1.91	-	-	-	-	-
Rhizopus oryzae	10	300 (222-351)	12	48 (44-51)	1.2	-	-	-	-	-
1Means are rounded; values in bracets refer to the lowest/highest value
