# Supplementary material for: Endophytic Life Strategies Decoded by Genome and Transcriptome Analyses of the Mutualistic Root Symbiont Piriformospora indica
Source: PLoS Pathog. 2011 Oct 13;7(10):e1002290. doi: 10.1371/journal.ppat.1002290 (PMC3192844; doi:10.1371/journal.ppat.1002290)
Supplement: Table S8 — Clustering of protein families. (XLS) [file ppat.1002290.s024.xls]

## Sheet: Sheet1
Table S8: Clustering of protein families expanded in P. indica compared to other Basidiomycota
ID	Piri1	Coci2	Cryne3	Labi4	Usti5	Pfam annotation6	Annotated domains7
Cluster1	387	109	62	294	59	WD40/NACHT	81.14
Cluster3	178	1	0	209	1	NB-Arc/Tpr	58.62
Cluster2	120	112	83	129	84	Pkinase	95.83
Cluster13	87	17	20	19	19	Fungal_trans	20.69
Cluster8	54	74	1	36	6	p450	87.04
Cluster64	48	4	0	7	4	RVT_2/rve	66.67
Cluster14	45	32	21	32	24	zf-C2H2/VHS/STE/GAGA	42.23
Cluster7	41	33	24	59	25	Ras	95.12
Cluster98	40	5	1	3	0	Methyltransf_11,12,4	85
Cluster45	38	8	4	19	4	WSC/Glyoxal_oxid_N	94.74
Cluster85	37	1	0	15	2	RVT_1/RnaseH	78.38
Cluster72	35	12	0	12	0	ukn
Cluster17	33	33	16	43	21	ABC_membrane/ABC_tran	84.85
Cluster59	33	7	8	6	10	MFS_1	81.82
Cluster146	33	1	0	3	0	ukn
Cluster21	32	44	4	44	12	p450	93.75
Cluster31	27	10	0	59	0	Pkinase	81.48
Cluster57	27	17	4	12	6	Polysacc_deac_1/LysM	62.96
Cluster86	26	11	0	17	0	ukn
Cluster156	26	4	0	4	0	BTB	70.37
Cluster43	25	35	1	13	0	Glyco_hydro_61/CBM_1	100
Cluster28	23	23	1	58	1	WD40/HSP70	13.04
Cluster280	23	0	0	1	0	ukn
Cluster30	20	16	3	53	4	G-alpha	100
Cluster35	20	20	18	19	17	UQ_con/UBA_3	100
Cluster66	19	15	4	16	8	Peptidase_M16/adh_short	73.68
Cluster63	18	19	4	14	8	COesterase	94.44
Cluster243	18	6	0	0	2	CBM_1/Glyco_hydro_10	100
Cluster283	17	6	0	0	1	Glyco_hydro_11/CBM_1	94.12
Cluster91	16	11	8	12	4	Aldo_ket_red	100
Cluster95	15	14	0	20	0	ukn
Cluster198	15	3	6	4	2	RTA1	100
Cluster79	14	18	5	15	5	different	42.86
Cluster92	14	28	0	6	3	Peptidase_M43	92.86
Cluster212	14	8	0	7	0	PARP/Pkinase	78.57
Cluster368	14	3	1	1	1	DUF1399	71.43
Cluster88	13	8	12	9	10	Aldo_ket_red	100
Cluster108	13	8	8	9	9	Arf	100
Cluster100	12	13	6	14	4	Glyco_hydro_16	66.67
Cluster104	12	8	8	13	7	HSP70	83.33
Cluster110	12	10	7	9	9	RhoGAP/RasGEF	91.67
Cluster133	12	10	4	8	6	Ricin_B_lectin	33.33
Cluster185	12	8	1	9	1	Peptidase_M36/LysM/PepSY	100
Cluster308	12	5	2	4	0	F-box	58.33
Cluster364	12	7	0	0	1	CBM_1/Esterase_phd	91.67
Cluster101	11	7	5	20	6	GTP_EFTU/EFG_IV/EFG_C	100
Cluster103	11	9	8	12	8	Metallophos	100
Cluster106	11	9	8	8	12	HATPase_c/Response_reg/HisKA	90.91
Cluster117	11	8	8	10	8	Cpn60_TCP1	90.91
Cluster153	11	19	0	5	0	ukn
Cluster159	11	0	0	23	0	ukn
Cluster211	11	5	4	5	4	Chitin_synth_1	54.55
Cluster263	11	8	0	6	0	Pkinase	27.27
Cluster543	11	1	1	1	1	ATP_transf/WD40/Esterase_phd	33.33
Cluster592	11	1	0	2	0	Patatin	36.36
Cluster653	11	1	0	1	0	ukn
Cluster107	10	8	10	10	10	Kinesin	100
Cluster111	10	10	9	9	9	Syja_N/Exo_endo_phos	90
Cluster169	10	8	4	9	2	RdRP/Na_Ca_ex	90
Cluster713	10	1	0	1	0	MIF	20
Cluster768	10	0	0	1	0	ukn
Protein families were identified using the Tribe-MCL program with standard parameters.
1Piriformospora indica
2Coprinopsis cinerea
3Cryptococcus neoformans
4Laccaria bicolor
5Ustilago maydis
6Listed are those domain(s) that were predominately identified in the specific cluster
7Percentage of proteins of a cluster that contain at least 1 of the Pfam domain(s) listed in the left column
ukn: unknown
