# Supplementary material for: Endophytic Life Strategies Decoded by Genome and Transcriptome Analyses of the Mutualistic Root Symbiont Piriformospora indica
Source: PLoS Pathog. 2011 Oct 13;7(10):e1002290. doi: 10.1371/journal.ppat.1002290 (PMC3192844; doi:10.1371/journal.ppat.1002290)
Supplement: Table S9 — Analyses of genes and clusters involved in secondary metabolite production. (XLS) [file ppat.1002290.s025.xls]

## Sheet: Sheet1
Table S9: Analyses of genes and clusters involved in secondary metabolite production
Pfam ID	Domain description	Piri	Coci	Labi	Usti	Cryne	Pugr	Trire	Asni	Fusox	Tume
Non-ribosomal Peptide Synthetases (NRPS)
PF00106	short chain dehydrogenase	52	55	65	45	37	31	126	152	239	48
PF08241	Methyltransferase domain type 11	32	22	22	13	9	11	33	28	78	25
PF08242	Methyltransferase domain type 12	19	4	3	3	1	1	12	21	19	2
PF01370	NAD dependent epimerase/dehydratase family	16	14	12	7	13	5	20	18	48	8
PF07992	Pyridine nucleotide-disulphide oxidoreductase	15	20	13	15	14	11	19	27	41	13
PF00501	AMP-binding enzyme	13	32	33	30	9	12	38	68	75	22
PF01794	Ferric reductase like transmembrane component	8	9	7	7	7	8	12	10	15	8
PF00550	Phosphopantetheine attachment site	3	6	6	12	4	3	26	50	32	8
PF01073	3-beta hydroxysteroid dehydrogenase/isomerase family	2	7	2	2	2	2	4	4	7	1
PF07993	Male sterility protein	2	5	7	8	2	1	10	22	14	4
PF00132	Bacterial transferase hexapeptide (three repeats)	1	2	1	1	5	5	1	4	6	2
PF00668	Condensation domain*	0	1	1	3	0	1	10	19	14	1
PF00975	Thioesterase domain*	0	2	1	3	0	1	3	7	2	1
Polyketide Synthase (PKS)
PF08240	Alcohol dehydrogenase GroES-like domain	14	24	25	22	23	11	43	57	113	11
PF02801	Beta-ketoacyl synthase, C-terminal domain	1	3	3	5	1	2	15	37	16	4
NRPS & PKS
PF00698	Acyl transferase domain	1	3	2	5	1	4	17	36	18	9
PF00109	Beta-ketoacyl synthase, N-terminal domain	1	2	4	5	1	2	17	37	17	5
PF08659	KR domain	0	2	1	0	0	0	9	16	13	1
		180	213	208	186	129	111	415	613	767	173
*essential for NRPS
1Piriformospora indica
2Coprinus cinerea
3Laccaria bicolor
4Ustilago maydis
5Cryptococcus neoformans
6Puccinia graminis
7Trichoderma reesei
8Aspergillus nidulans
9Fusarium oxysporum
10Tuber melanosporum
Searches for known clusters involved in toxin production
F. verticilliodes fumonisin cluster
not present. 6/15 genes from the fumonisin cluster do not have blast hits to P. indica. Best hits for the other genes are scattered on different contigs.
F. graminearum trichothecene cluster
not present. 10/12 genes from the cluster do not have blast hits to P. indica. Best hits for the other genes are scattered on different contigs.
F. graminearum zearalenone cluster
not present. 4/10 genes from the cluster do not have blast hits to P. indica. Best hits for the other genes are scattered on different contigs.
F. graminearum butenolide cluster
not present. 5/8 genes from the cluster do not have blast hits to P. indica. Best hits for the other genes are scattered on different contigs.
F. graminearum aurofusarin cluster
not present. 7/11 genes from the cluster do not have blast hits to P. indica. Best hits for the other genes are scattered on different contigs.
A. nidulans terrequinone cluster
not present. 4/5 genes from the cluster do not have blast hits to P. indica. Best hits for the other genes are scattered on different contigs.
A. nidulans asperfuranone cluster
not present. 6/13 genes from the cluster do not have blast hits to P. indica. Best hits for the other genes are scattered on different contigs.
A. nidulans sterigmatocystin cluster
not present. 9/17 genes from the cluster do not have blast hits to P. indica. Best hits for the other genes are scattered on different contigs.
H. cylindrosporum Nrt2 cluster
not present. 3 genes from the cluster do not have blast hits to P. indica.
U. maydis Mig2-5 cluster
not present.
