# Supplementary material for: Endophytic Life Strategies Decoded by Genome and Transcriptome Analyses of the Mutualistic Root Symbiont Piriformospora indica
Source: PLoS Pathog. 2011 Oct 13;7(10):e1002290. doi: 10.1371/journal.ppat.1002290 (PMC3192844; doi:10.1371/journal.ppat.1002290)
Supplement: Table S10 — Significantly regulated genes from microarray data and selected features. (XLS) [file ppat.1002290.s026.xls]

## Sheet: Sheet1
Table S10: Significantly regulated genes from microarray data and selected features
ID1	Length2	gr3	GC4	Coverage5	Organism (TB_B2G)6	Taxonomy (Uniprot)7	Seq. Description (B2G)8	Seq. Description (Pedant)9	living vs dead 36h/48h10	living vs dead 3d11	living vs dead 5d12	living vs CM 36h/48h13	living vs CM 3d14	living vs CM 5d15	dead vs CM 36h/48h16	dead vs CM 3d17	dead vs CM 5d18	x-prob19	x-hyb targets20
PIIN_00001	585	i	0.48547	21.48	Laccaria bicolor S238N-H82	fungi – basidiomycetes	protein	hypothetical orf
PIIN_00002	477	i	0.513627	21.48	Postia placenta Mad-698-R	fungi – basidiomycetes	protein	hypothetical orf
PIIN_00003	954	i	0.51153	21.48	Tuber melanosporum Mel28	fungi – ascomycetes	isochorismatase family protein family	hypothetical orf
PIIN_00004	744	i	0.508065	21.48	Ajellomyces dermatitidis ER-3	fungi – ascomycetes	rho-class glutathione s-transferase	related to glutathione-S-transferase EC=2.5.1.18 - Sorangium cellulosum
PIIN_00005	843	i	0.493476	21.48	Coprinopsis cinerea okayama7#130	fungi – basidiomycetes	transcription elongation factor s-ii	related to transcription elongation factor TFIIS
PIIN_00006	4053	i	0.51172	21.48	Laccaria bicolor S238N-H82	fungi – basidiomycetes	phosphatidylinositol-4-phosphate 5-kinase fab1	hypothetical orf				-2.83			-2.21
PIIN_00007	675	i	0.518519	21.48	Ajellomyces dermatitidis ER-3	fungi – ascomycetes	isochorismatase family protein family	hypothetical orf								2.02
PIIN_00008	1062	i	0.516949	21.48	Schizophyllum commune	fungi – basidiomycetes	g-protein complex alpha subunit	probable guanine nucleotide-binding protein alpha-1 subunit										0.166667	PIIN_00658
PIIN_00009	3117	i	0.505935	21.48	Laccaria bicolor S238N-H82	fungi – basidiomycetes	chitin synthase	probable chitin synthase						-2.39			-2.59
PIIN_00010	867	i	0.483276	21.48	Laccaria bicolor S238N-H82	fungi – basidiomycetes	u3 small nucleolar ribonucleoprotein protein imp4	probable IMP4 - component of the U3 small nucleolar ribonucleoprotein
PIIN_00011	531	e	0.54049	21.48			---NA---	hypothetical orf
PIIN_00012	1389	i	0.516919	21.48	Postia placenta Mad-698-R	fungi – basidiomycetes	ph-signaling protein	hypothetical orf							-2.07
PIIN_00013	1134	i	0.517637	21.48			---NA---	hypothetical orf
PIIN_00014	1008	i	0.500992	21.48	Postia placenta Mad-698-R	fungi – basidiomycetes	protein	hypothetical orf									2.04
PIIN_00015	1698	i	0.51119	21.48	Laccaria bicolor S238N-H82	fungi – basidiomycetes	nuclear prelamin a recognition factor-like	related to NAR1 - similarity to human nuclear prelamin A recognition factor									-2.05	0.166667	PIIN_09487
PIIN_00016	1533	i	0.53229	21.48			---NA---	hypothetical orf
PIIN_00017	840	i	0.565476	21.48	Schizosaccharomyces japonicus yFS275	fungi – ascomycetes	mitochondrial intermembrane space import and assembly protein	related to MIA40 - mitochondrial intermembrane space protein, involved in import and assembly of intermembrane space proteins			2.58						-2.22
PIIN_00018	1554	i	0.508366	21.48	Laccaria bicolor S238N-H82	fungi – basidiomycetes	protein	hypothetical orf
PIIN_00019	1365	i	0.513553	21.48	Leishmania braziliensis MHOM/BR/75/M2904	euglenozoa	proteophosphoglycan ppg4	hypothetical orf
PIIN_00020	474	i	0.525316	21.48	Laccaria bicolor S238N-H82	fungi – basidiomycetes	sorting nexin	related to GRD19 protein, involved in retrieval of late Golgi membrane proteins from the prevacuolar compartment
PIIN_00021	2133	i	0.504923	21.48	Laccaria bicolor S238N-H82	fungi – basidiomycetes	nonsense-mediated mrna decay factor	related to NMD2 - Nonsense-mediated mRNA decay protein 2
PIIN_00022	618	i	0.527508	21.48	Laccaria bicolor S238N-H82	fungi – basidiomycetes	nonsense-mediated mrna decay factor	hypothetical orf
PIIN_00023	2211	i	0.557214	21.48	Laccaria bicolor S238N-H82	fungi – basidiomycetes	protein	hypothetical orf
PIIN_00024	654	i	0.538226	21.48	Coprinopsis cinerea okayama7#130	fungi – basidiomycetes	peptide alpha-n-acetyltransferase	hypothetical orf
PIIN_00025	270	i	0.551852	21.48	Postia placenta Mad-698-R	fungi – basidiomycetes	rpel repeat protein	hypothetical orf								2.44
PIIN_00026	1995	i	0.503258	21.48	Coprinopsis cinerea	fungi – basidiomycetes	dna-directed polymerase	related to DNA polymerase kappa
PIIN_00027	690	i	0.511594	21.48	Laccaria bicolor S238N-H82	fungi – basidiomycetes	-like family protein	hypothetical orf
PIIN_00028	1251	i	0.511591	21.48	Coprinopsis cinerea okayama7#130	fungi – basidiomycetes	s-adenosylmethionine decarboxylase proenzyme	related to S-adenosylmethionine decarboxylase (spe-2)
PIIN_00029	1590	i	0.525157	21.48	Laccaria bicolor S238N-H82	fungi – basidiomycetes	ring finger domain	hypothetical orf
PIIN_00030	1449	i	0.521049	21.48	Laccaria bicolor S238N-H82	fungi – basidiomycetes	acetylornithine aminotransferase	probable 4-aminobutyrate aminotransferase
PIIN_00031	879	i	0.5438	21.48			---NA---	hypothetical orf
PIIN_00032	492	i	0.54065	21.48	Coprinopsis cinerea okayama7#130	fungi – basidiomycetes	mitochondrial import inner membrane translocase subunit tim17	probable TIM17 - mitochondrial inner membrane import translocase subunit
PIIN_00033	1623	i	0.542822	21.48	Coprinopsis cinerea okayama7#130	fungi – basidiomycetes	ataxin 3 variant ref	hypothetical orf
PIIN_00034	831	e	0.506619	21.48	Laccaria bicolor S238N-H82	fungi – basidiomycetes	protein	hypothetical orf
PIIN_00035	4044	i	0.531405	21.48	Laccaria bicolor S238N-H82	fungi – basidiomycetes	phosphoribosylformylglycinamidine synthase	probable phosphoribosylformyl glycinamidine synthetase
PIIN_00036	1824	i	0.566886	21.48	Coprinopsis cinerea okayama7#130	fungi – basidiomycetes	transcriptional regulator	hypothetical orf
PIIN_00037	1854	i	0.511866	21.48	Coprinopsis cinerea okayama7#130	fungi – basidiomycetes	lysyl-trna isoform a	probable lysyl-tRNA synthetase, cytosolic
PIIN_00038	2073	i	0.500241	21.48	Laccaria bicolor S238N-H82	fungi – basidiomycetes	glutamate-cysteine ligase	probable gamma-glutamylcysteine synthetase
PIIN_00039	552	i	0.514493	21.48	Coprinopsis cinerea okayama7#130	fungi – basidiomycetes	dna damage response protein	related to membrane steroid binding protein				2
PIIN_00040	489	i	0.523517	21.48	Agaricus bisporus	fungi – basidiomycetes	atp synthase delta mitochondrial	probable ATP synthase delta chain precursor, mitochondrial			2.08						-2.14
PIIN_00041	471	i	0.469214	21.48	Laccaria bicolor S238N-H82	fungi – basidiomycetes	lactoylglutathione lyase	probable glyoxylase I
PIIN_00042	1617	i	0.523191	21.48	Coprinopsis cinerea okayama7#130	fungi – basidiomycetes	duf803 domain membrane protein	hypothetical orf				-2.28			-3.01
PIIN_00043	2238	i	0.54647	21.48	Laccaria bicolor S238N-H82	fungi – basidiomycetes	bur1_yarli ame: full=serine threonine-protein kinase bur1	hypothetical orf
PIIN_00044	1422	i	0.514065	21.48	Coprinopsis cinerea okayama7#130	fungi – basidiomycetes	c2h2 finger domain	hypothetical orf
PIIN_00045	4011	i	0.509599	21.48	Laccaria bicolor S238N-H82	fungi – basidiomycetes	phospholipid-transporting	probable P-type ATPase (amino-phospholipid-translocase)
PIIN_00046	2460	i	0.515854	21.48	Coprinopsis cinerea okayama7#130	fungi – basidiomycetes	dna repair and recombination protein rad54	probable RAD54 - DNA-dependent ATPase of the Snf2p family						-2.27			-4.01
PIIN_00047	1986	i	0.566465	21.48			---NA---	hypothetical orf		2.93		-2.29			-2.34	-4.08
PIIN_00048	1341	i	0.463087	20.69			---NA---	hypothetical orf
PIIN_11823	669	i	0.434978	20.69			---NA---	hypothetical orf
PIIN_00050	1569	i	0.535373	20.69	Coprinopsis cinerea okayama7#130	fungi – basidiomycetes	allantoicase	related to DAL2 - allantoinase
PIIN_00051	2373	i	0.54783	20.69	Laccaria bicolor S238N-H82	fungi – basidiomycetes	hormone-sensitive lipase	related to hormone-sensitive lipase
PIIN_00052	1086	i	0.582873	20.69	Laccaria bicolor S238N-H82	fungi – basidiomycetes	transcription factor	related to calcineurin responsive zinc-finger
PIIN_00053	1584	i	0.574495	20.69	Botryotinia fuckeliana B05.10	fungi – ascomycetes	protein	hypothetical orf			2.26						-2.47
PIIN_00054	2334	i	0.568123	20.69	Penicillium marneffei ATCC 18224	fungi – ascomycetes	class iii chitinase 1	hypothetical orf					-2.06		-2.01
PIIN_00055	966	i	0.531056	20.69	Laccaria bicolor S238N-H82	fungi – basidiomycetes	predicted protein [Laccaria bicolor S238N-H82]	hypothetical orf
PIIN_00056	1620	i	0.512963	20.69	Laccaria bicolor S238N-H82	fungi – basidiomycetes	ring finger protein	probable ring-finger protein Ariadne-1
PIIN_00057	2361	i	0.513765	20.69	Laccaria bicolor S238N-H82	fungi – basidiomycetes	cysteinyl-trna synthetase	related to cysteinyl-tRNA synthetase
PIIN_00058	1104	s	0.523551	20.69	Coprinopsis cinerea okayama7#130	fungi – basidiomycetes	related to stress response protein rds1p	hypothetical orf					2.01	2.39		2.11	2.92
PIIN_00059	1566	i	0.558748	20.69	Coprinopsis cinerea okayama7#130	fungi – basidiomycetes	protein	hypothetical orf
PIIN_00060	2085	i	0.529976	20.69	Laccaria bicolor S238N-H82	fungi – basidiomycetes	tpr repeat-containing protein	related to peroxisomal targeting signal receptor				-2.24	-2.03
PIIN_00061	225	i	0.515556	20.69			---NA---	hypothetical orf						2.08	2.68	2.63	2.77
PIIN_00062	495	i	0.50303	20.69	Laccaria bicolor S238N-H82	fungi – basidiomycetes	prenylated rab acceptor 1	related to YIP3 protein - proposed to be involved in ER to Golgi transport
PIIN_00063	1407	i	0.529495	20.69	Coprinopsis cinerea okayama7#130	fungi – basidiomycetes	transcriptional regulatory protein	related to transcriptional regulator rds2
PIIN_00064	1176	i	0.559524	20.69	Laccaria bicolor S238N-H82	fungi – basidiomycetes	methylthioribose-1-phosphate isomerase	probable cig2 protein (putative GDP-GTP exchange factor)
PIIN_00065	417	i	0.529976	20.69			---NA---	hypothetical orf					2.34	2.17		3.33	3.34
PIIN_00066	1455	i	0.513402	20.69	Laccaria bicolor S238N-H82	fungi – basidiomycetes	caax beta	related to RAM1 - protein farnesyltransferase, beta subunit
PIIN_00067	1899	i	0.524487	20.69	Coprinopsis cinerea okayama7#130	fungi – basidiomycetes	transcription factor tfiiib complex subunit	related to BRF1 - TFIIIB subunit, 70 kD
PIIN_00068	675	i	0.555556	20.69	Laccaria bicolor S238N-H82	fungi – basidiomycetes	adp-ribosylation factor 6	probable ADP-ribosylation factor 6
PIIN_00069	2685	i	0.547858	20.69	Postia placenta Mad-698-R	fungi – basidiomycetes	protein	hypothetical orf						-2.15	-2.95	-2.21	-2.04
PIIN_00070	696	i	0.603448	20.69	Laccaria bicolor S238N-H82	fungi – basidiomycetes	protein	hypothetical orf							-2.14
PIIN_00071	921	i	0.529859	20.69			---NA---	hypothetical orf
PIIN_00072	732	i	0.502732	20.69	Coprinopsis cinerea okayama7#130	fungi – basidiomycetes	rna exonuclease	related to REX2 - Oligoribonuclease, mitochondrial precursor									2.3
PIIN_00073	1935	s	0.508527	20.69	Neosartorya fischeri NRRL 181	fungi – ascomycetes	endonuclease exonuclease phosphatase family protein	related to endonuclease/exonuclease/phosphatase family protein - Neosartorya fischeri				5.22	5.89	5.39		9.79	8.89
PIIN_00074	657	e	0.494673	20.69	Laccaria bicolor S238N-H82	fungi – basidiomycetes	peptidylprolyl isomerase b (cyclophilin b)	probable cyclophilin
PIIN_00075	789	i	0.533587	20.69	Cryptococcus neoformans var. neoformans JEC21	fungi – basidiomycetes	protein	hypothetical orf
PIIN_00076	657	i	0.554033	20.69	Laccaria bicolor S238N-H82	fungi – basidiomycetes	predicted protein [Laccaria bicolor S238N-H82]	hypothetical orf							-2.46
PIIN_00077	1389	i	0.524118	20.69	Laccaria bicolor S238N-H82	fungi – basidiomycetes	traf-like signal	hypothetical orf
PIIN_00078	876	i	0.501142	20.69	Laccaria bicolor S238N-H82	fungi – basidiomycetes	signal recognition particle 72 kda protein	hypothetical orf
PIIN_00079	762	i	0.524934	20.69	Coprinopsis cinerea okayama7#130	fungi – basidiomycetes	predicted protein [Coprinopsis cinerea okayama7#130]	hypothetical orf
PIIN_00080	2934	i	0.526926	20.69	Laccaria bicolor S238N-H82	fungi – basidiomycetes	fungal specific transcription	hypothetical orf
PIIN_00081	2604	i	0.520353	20.69	Laccaria bicolor S238N-H82	fungi – basidiomycetes	argonaute protein group	hypothetical orf
PIIN_00082	477	i	0.545073	20.69			---NA---	hypothetical orf
PIIN_00083	1557	i	0.581888	20.69			---NA---	hypothetical orf
PIIN_00084	3414	i	0.524605	20.69	Coprinopsis cinerea okayama7#130	fungi – basidiomycetes	wd repeat protein ybl104c	hypothetical orf
PIIN_00085	1005	i	0.526368	20.69	Laccaria bicolor S238N-H82	fungi – basidiomycetes	predicted protein [Laccaria bicolor S238N-H82]	hypothetical orf
PIIN_00086	834	i	0.56235	20.69			---NA---	hypothetical orf
PIIN_00087	939	i	0.57721	20.69	Coprinopsis cinerea okayama7#130	fungi – basidiomycetes	ccaat-binding transcription factor subunit hapb	related to CCAAT-binding factor HAPB protein
PIIN_00088	5655	i	0.52626	20.69	Postia placenta Mad-698-R	fungi – basidiomycetes	adenylate cyclase	related to CR-1 adenylate cyclase (ATP pyrophosphate-lyase) CR-1
PIIN_00089	990	i	0.49798	20.69	Laccaria bicolor S238N-H82	fungi – basidiomycetes	protein	hypothetical orf
PIIN_00090	1659	s	0.497288	20.69	Laccaria bicolor S238N-H82	fungi – basidiomycetes	oxidoreductin	related to endoplasmic oxidoreductin 1 precursor								-2.22	-2.04
PIIN_00091	405	i	0.525926	20.69			---NA---	hypothetical orf
PIIN_00092	3660	i	0.529235	20.69	Coprinopsis cinerea okayama7#130	fungi – basidiomycetes	rna binding effector protein	related to SCP160 - involved in control of mitotic chromsome transmission
PIIN_00093	1857	i	0.533118	20.69	Laccaria bicolor S238N-H82	fungi – basidiomycetes	predicted protein [Laccaria bicolor S238N-H82]	hypothetical orf
PIIN_00094	2100	i	0.528095	20.69	Laccaria bicolor S238N-H82	fungi – basidiomycetes	isoform cra_b	hypothetical orf
PIIN_00095	1374	i	0.524745	20.69			---NA---	hypothetical orf
PIIN_00096	1554	i	0.52574	20.69	Coprinopsis cinerea okayama7#130	fungi – basidiomycetes	2-methylcitrate dehydratase	probable 2-methylcitrate dehydratase						-2.12			-2.04
PIIN_00097	1707	i	0.536028	20.69	Postia placenta Mad-698-R	fungi – basidiomycetes	protein	hypothetical orf									2.25
PIIN_00098	1728	i	0.528356	20.69	Coprinopsis cinerea okayama7#130	fungi – basidiomycetes	atp sulphurylase	probable sulfate adenylyltransferase			2.66
PIIN_00099	486	i	0.520576	20.69	Postia placenta Mad-698-R	fungi – basidiomycetes	essential protein	hypothetical orf
PIIN_00100	1506	i	0.498672	20.69	Coprinopsis cinerea okayama7#130	fungi – basidiomycetes	serine threonine protein phosphatase ppt1	related to phosphoprotein phosphatase (serine/threonine specific protein phosphatase)
PIIN_00101	2319	i	0.540319	20.69	Postia placenta Mad-698-R	fungi – basidiomycetes	protein	hypothetical orf
PIIN_00102	891	e	0.498316	20.69	Talaromyces stipitatus ATCC 10500	fungi – ascomycetes	endonuclease exonuclease phosphatase family protein	related to endonuclease/exonuclease/phosphatase family protein - Penicillium marneffei
PIIN_00103	1536	i	0.503906	20.69	Laccaria bicolor S238N-H82	fungi – basidiomycetes	diphthamide biosynthesis protein	related to DPH2 - diphtheria toxin resistance protein
PIIN_00104	537	i	0.512104	20.69	Coprinopsis cinerea okayama7#130	fungi – basidiomycetes	predicted protein [Coprinopsis cinerea okayama7#130]	hypothetical orf				2.06
PIIN_00105	1506	i	0.492032	20.69	Ajellomyces dermatitidis SLH14081	fungi – ascomycetes	protein	related to putative tartrate transporter
PIIN_00106	315	i	0.552381	20.69	Gibberella zeae PH-1	fungi – ascomycetes	phosphoglycerate mutase family	related to phosphoglycerate mutase family protein, putative - Aspergillus clavatus	4.43						-2.26		-3.11
PIIN_00107	765	i	0.547712	20.69			---NA---	hypothetical orf	6.2			5.24
PIIN_00108	1896	s	0.531646	20.69	Propionibacterium acnes SK187	bacteria – actinobacteria	beta-galactosidase fused to beta-n-acetylhexosaminidase	hypothetical orf
PIIN_00109	2526	i	0.517023	20.69	Laccaria bicolor S238N-H82	fungi – basidiomycetes	protein	hypothetical orf
PIIN_00110	1671	i	0.512268	20.69	Coprinopsis cinerea okayama7#130	fungi – basidiomycetes	mitochondrial atpase	related to mitochondrial repair protein			3.24		2.14
PIIN_00111	2493	i	0.533093	20.69	Postia placenta Mad-698-R	fungi – basidiomycetes	bromodomain protein	hypothetical orf
PIIN_00112	1338	s	0.529148	20.69	Neurospora crassa OR74A	fungi – ascomycetes	carboxypeptidase a4	probable carboxypeptidase		-2.17		12.12	19.72	17.78		49.93	36.71
PIIN_00113	846	e	0.608747	20.69			---NA---	hypothetical orf	4.67	2.04			2.48	3.17	-2.22		2.25
PIIN_00114	1725	i	0.594203	20.69	Laccaria bicolor S238N-H82	fungi – basidiomycetes	c6 transcription	hypothetical orf	6.06			2.2	2.08
PIIN_00115	2253	i	0.550377	20.69	Coprinopsis cinerea okayama7#130	fungi – basidiomycetes	duf1212 domain membrane protein	hypothetical orf
PIIN_00116	2616	i	0.530581	20.69			---NA---	hypothetical orf
PIIN_00117	1155	i	0.51342	20.69	Tuber melanosporum Mel28	fungi – ascomycetes	metacaspase	related to metacaspase 2
PIIN_00118	4971	i	0.555019	20.69	Postia placenta Mad-698-R	fungi – basidiomycetes	eukaryotic translation initiation factor subunit eif-	hypothetical orf
PIIN_00119	2586	i	0.509667	20.69	Laccaria bicolor S238N-H82	fungi – basidiomycetes	potassium ion transporter	related to potassium transporter TRK-1							-2.05
PIIN_00120	624	i	0.540064	19.17	Coprinopsis cinerea okayama7#130	fungi – basidiomycetes	histone chaperone	related to anti-silencing protein 1
PIIN_00121	975	i	0.561026	19.17	Laccaria bicolor S238N-H82	fungi – basidiomycetes	dual specificity phosphatase 1	hypothetical orf
PIIN_00122	1734	i	0.554787	19.17	Laccaria bicolor S238N-H82	fungi – basidiomycetes	voltage gated chloride channel domain-containing protein	hypothetical orf
PIIN_00123	2748	i	0.529476	19.17	Postia placenta Mad-698-R	fungi – basidiomycetes	lon domain serine	related to ATP-dependent protease La						-2.04
PIIN_00124	1326	i	0.515083	19.17			---NA---	hypothetical orf
PIIN_00125	1278	i	0.539124	22.18	Coprinopsis cinerea okayama7#130	fungi – basidiomycetes	nudix family	hypothetical orf
PIIN_00126	1008	i	0.546627	22.18	Laccaria bicolor S238N-H82	fungi – basidiomycetes	malate nad-dependent	probable MDH1 - malate dehydrogenase precursor, mitochondrial
PIIN_00127	1419	i	0.5074	22.18	Coprinopsis cinerea okayama7#130	fungi – basidiomycetes	eukaryotic translation initiation factor 2 gamma subunit	probable translation initiation factor eIF2 gamma chain
PIIN_00128	528	i	0.543561	22.18	Laccaria bicolor S238N-H82	fungi – basidiomycetes	28 kda heat- and acid-stable phosphoprotein	hypothetical orf									2.26
PIIN_00129	1320	i	0.526515	22.18	Coprinopsis cinerea okayama7#130	fungi – basidiomycetes	ring finger domain protein	hypothetical orf
PIIN_00130	645	i	0.553488	22.18	Laccaria bicolor S238N-H82	fungi – basidiomycetes	carbonate dehydratase	related to carbonic anhydrase
PIIN_00131	1068	i	0.548689	22.18	Coprinopsis cinerea okayama7#130	fungi – basidiomycetes	3 (2 ) -bisphosphate nucleotidase	probable MET22 - protein ser/thr phosphatase
PIIN_00132	1962	i	0.522426	22.18	Laccaria bicolor S238N-H82	fungi – basidiomycetes	amidohydrolase 3	hypothetical orf
PIIN_00133	486	i	0.539095	22.18	Coprinopsis cinerea okayama7#130	fungi – basidiomycetes	eukaryotic translation initiation factor 5a	probable HYP2 - translation initiation factor eIF5A.1
PIIN_00134	1113	i	0.519317	22.18	Laccaria bicolor S238N-H82	fungi – basidiomycetes	plasma membrane fusion protein prm1	related to plasma membrane fusion protein PRM1 - Laccaria bicolor
PIIN_00135	807	i	0.530359	22.18	Laccaria bicolor S238N-H82	fungi – basidiomycetes	prm1_lacbs ame: full=plasma membrane fusion protein prm1	related to PRM1 - Pheromone-regulated multispanning membrane protein
PIIN_00136	2235	i	0.522595	22.18	Laccaria bicolor S238N-H82	fungi – basidiomycetes	pheromone-regulated multispanning membrane protein	related to plasma membrane fusion protein PRM1 - Laccaria bicolor
PIIN_00137	822	i	0.530414	22.18	Yarrowia lipolytica	fungi – ascomycetes	homeobox protein	hypothetical orf	12.44	3.37	2.02	5.73
PIIN_00138	2586	s	0.527069	22.18	Coprinopsis cinerea okayama7#130	fungi – basidiomycetes	hypoxia up-regulated protein	related to glucose regulated stress protein, HSP70-like
PIIN_00139	2028	i	0.577909	22.18	Coprinopsis cinerea okayama7#130	fungi – basidiomycetes	protein	hypothetical orf	4.2			-2.62	-2.58	-2	-7.3	-3.18		0.166667	PIIN_08273
PIIN_00140	1296	i	0.549383	22.18			---NA---	hypothetical orf				17.89
PIIN_00141	672	i	0.534226	22.18			---NA---	hypothetical orf				4.56
PIIN_00142	1128	i	0.49734	22.18	Coprinopsis cinerea okayama7#130	fungi – basidiomycetes	protein	hypothetical orf
PIIN_00143	1083	i	0.532779	22.18	Coprinopsis cinerea okayama7#130	fungi – basidiomycetes	protein	hypothetical orf
PIIN_00144	882	i	0.530612	22.18	Laccaria bicolor S238N-H82	fungi – basidiomycetes	protein	hypothetical orf
PIIN_00145	1827	i	0.512315	22.18	Laccaria bicolor S238N-H82	fungi – basidiomycetes	protein	hypothetical orf
PIIN_00146	1428	i	0.4993	22.18	Postia placenta Mad-698-R	fungi – basidiomycetes	glucan -beta-glucosidase	related to endoglucanase		-2.05	-3.24	-2.74					2.81
PIIN_00147	3717	i	0.549368	22.18	Coccidioides posadasii C735 delta SOWgp	fungi – ascomycetes	stress response protein nst1	related to stress response protein NST1 - Ustilago maydis
PIIN_00148	1107	i	0.531165	22.18	Laccaria bicolor S238N-H82	fungi – basidiomycetes	polyadenylation factor subunit 2	related to PFS2 - polyadenylation factor I subunit 2
PIIN_00149	1629	i	0.479435	22.18	Cryptococcus neoformans var. neoformans JEC21	fungi – basidiomycetes	dna polymerase epsilon subunit 2	related to DNA polymerase epsilon subunit B
PIIN_00150	2403	i	0.530171	22.18	Laccaria bicolor S238N-H82	fungi – basidiomycetes	predicted protein [Laccaria bicolor S238N-H82]	hypothetical orf
PIIN_00151	501	i	0.487026	22.18	Laccaria bicolor S238N-H82	fungi – basidiomycetes	predicted protein [Laccaria bicolor S238N-H82]	hypothetical orf
PIIN_00152	1461	i	0.505818	22.18	Coprinopsis cinerea okayama7#130	fungi – basidiomycetes	probable glutamyl-trna mitochondrial precursor	related to glutamyl-tRNA synthetase
PIIN_00153	2130	i	0.493897	22.18			---NA---	hypothetical orf
PIIN_00154	2001	i	0.52024	22.18	Laccaria bicolor S238N-H82	fungi – basidiomycetes	protein	hypothetical orf
PIIN_00155	354	i	0.525424	22.18	Laccaria bicolor S238N-H82	fungi – basidiomycetes	nadh dehydrogenase	probable NADH2 dehydrogenase (ubiquinone)
PIIN_00156	4518	i	0.545817	22.18	Coprinopsis cinerea okayama7#130	fungi – basidiomycetes	protein kinase	related to Serine/threonine kinase
PIIN_11702	1635	i	0.524159	22.18	Laccaria bicolor S238N-H82	fungi – basidiomycetes	amino acid permease	related to amino-acid permease 2
PIIN_00157	1755	i	0.505983	22.18	Laccaria bicolor S238N-H82	fungi – basidiomycetes	protein	hypothetical orf
PIIN_00158	2853	i	0.531721	22.18	Postia placenta Mad-698-R	fungi – basidiomycetes	viral a-type inclusion protein	hypothetical orf						-2.14			-2.77
PIIN_00159	5808	i	0.492596	22.18	Laccaria bicolor S238N-H82	fungi – basidiomycetes	separin	related to Separin
PIIN_00160	5886	i	0.492185	22.18	Coprinopsis cinerea okayama7#130	fungi – basidiomycetes	u3 small nucleolar rna-associated protein	hypothetical orf									-2.23
PIIN_00161	378	i	0.566138	22.18	Laccaria bicolor S238N-H82	fungi – basidiomycetes	50s ribosomal protein	hypothetical orf									-2.45
PIIN_00162	2496	i	0.514022	22.18	Laccaria bicolor S238N-H82	fungi – basidiomycetes	protein	hypothetical orf
PIIN_00163	630	i	0.487302	22.18			---NA---	hypothetical orf
PIIN_00164	2400	i	0.485833	22.18	Coprinopsis cinerea okayama7#130	fungi – basidiomycetes	set and ww domain protein	related to SET2 - Histone methyltransferase
PIIN_00165	1263	i	0.494854	22.18	Coprinopsis cinerea okayama7#130	fungi – basidiomycetes	dna-directed rna polymerase i complex subunit rpa49	hypothetical orf
PIIN_00166	2559	i	0.518953	22.18	Laccaria bicolor S238N-H82	fungi – basidiomycetes	importin beta-1 subunit	probable karyopherin beta-1 subunit (importin 95)
PIIN_00167	477	i	0.542977	22.18	Laccaria bicolor S238N-H82	fungi – basidiomycetes	small nuclear ribonucleoprotein	related to snRNP protein								2.6
PIIN_00168	1749	i	0.504288	22.18	Coprinopsis cinerea okayama7#130	fungi – basidiomycetes	pan3 polya specific ribonuclease subunit homolog ( cerevisiae)	related to Pab1 dependent poly(A)-specific ribonuclease PAN3
PIIN_00169	1110	i	0.523423	22.18	Laccaria bicolor S238N-H82	fungi – basidiomycetes	cholinephosphate cytidylyltransferase	related to choline-phosphate cytidylyltransferase
PIIN_00170	2784	i	0.53556	21.45	Laccaria bicolor S238N-H82	fungi – basidiomycetes	rnapii degradation factor	hypothetical orf
PIIN_00171	564	i	0.480496	21.45	Laccaria bicolor S238N-H82	fungi – basidiomycetes	bap31 domain	related to yeast endoplasmic reticulum 25 kDa transmembrane protein
PIIN_11703	1629	i	0.497238	21.45	Coprinopsis cinerea okayama7#130	fungi – basidiomycetes	ubiquitin carboxyl-terminal hydrolase 6	related to ubiquitin-specific protease
PIIN_00172	4311	i	0.51009	21.45	Laccaria bicolor S238N-H82	fungi – basidiomycetes	low temperature essential 1	hypothetical orf
PIIN_00173	1296	i	0.506173	21.45	Postia placenta Mad-698-R	fungi – basidiomycetes	phospho-2-dehydro-3-deoxyheptonate aldolase	probable phospho-2-dehydro-3-deoxyheptonate aldolase, tyrosine-inhibited
PIIN_00174	3912	i	0.490286	21.45	Coprinopsis cinerea okayama7#130	fungi – basidiomycetes	c2 domain protein	hypothetical orf
PIIN_00175	2250	i	0.527111	21.45	Laccaria bicolor S238N-H82	fungi – basidiomycetes	pentatricopeptide repeat-containing protein	hypothetical orf			2.82						-3.96
PIIN_00176	918	i	0.495643	21.45			---NA---	hypothetical orf
PIIN_00177	1971	i	0.498732	21.45	Laccaria bicolor S238N-H82	fungi – basidiomycetes	histone-lysine n-methyltransferase	related to SET domain-containing protein - Laccaria bicolor
PIIN_00178	3300	i	0.538788	21.45	Pleurotus djamor	fungi – basidiomycetes	hypothetical p21 activated kinase	related to p21-activated kinase
PIIN_00179	1485	i	0.505051	21.45	Laccaria bicolor S238N-H82	fungi – basidiomycetes	mtdna inheritance protein dml1	related to MtDNA inheritance protein Dml1 - Laccaria bicolor
PIIN_00180	2589	i	0.509849	21.45	Laccaria bicolor S238N-H82	fungi – basidiomycetes	glycogen phosphorylase	probable glycogen phosphorylase
PIIN_00181	528	i	0.477273	21.45	Coprinopsis cinerea okayama7#130	fungi – basidiomycetes	prefoldin subunit 3	related to prefoldin subunit 3
PIIN_00182	3876	i	0.492518	21.45	Laccaria bicolor S238N-H82	fungi – basidiomycetes	trehalose phosphate synthase	related to alpha,alpha-trehalose-phosphate synthase, 115 KD subunit							2.05		2.36
PIIN_00183	3144	s	0.513677	21.45	Laccaria bicolor S238N-H82	fungi – basidiomycetes	novel duf1620 domain containing protein	hypothetical orf
PIIN_00184	936	i	0.485043	21.45	Postia placenta Mad-698-R	fungi – basidiomycetes	serine threonine protein phosphatase ppe1	probable serine/threonine protein phosphatase ppe1
PIIN_00185	3138	i	0.575207	21.45	Cryptococcus neoformans var. neoformans	fungi – basidiomycetes	transcription factor stea	related to transcription factor
PIIN_00186	1794	i	0.552397	21.45	Laccaria bicolor S238N-H82	fungi – basidiomycetes	vacuolar protein sorting protein	hypothetical orf									2.23
PIIN_00187	699	i	0.567954	21.45			---NA---	hypothetical orf
PIIN_00188	486	i	0.561728	21.45	Coprinopsis cinerea okayama7#130	fungi – basidiomycetes	predicted protein [Coprinopsis cinerea okayama7#130]	hypothetical orf
PIIN_00189	987	i	0.496454	21.45	Postia placenta Mad-698-R	fungi – basidiomycetes	lrp16 family protein	related to LRP16 protein
PIIN_00190	942	i	0.519108	21.45			---NA---	hypothetical orf				-2.12
PIIN_00191	132	i	0.515152	21.45			---NA---	hypothetical orf
PIIN_00192	402	i	0.492537	21.45			---NA---	hypothetical orf			2.15
PIIN_00193	2499	i	0.560624	21.45	Coprinopsis cinerea	fungi – basidiomycetes	hypothetical fungal pheromone ste3-type	related to a2-pheromone receptor Pra1
PIIN_00194	738	i	0.539295	21.45	Moniliophthora perniciosa FA553	fungi – basidiomycetes	adp-ribose pyrophosphatase	related to YSA1 - sugar-nucleotide hydrolase
PIIN_00195	642	i	0.53271	21.45	Moniliophthora perniciosa FA553	fungi – basidiomycetes	adp-ribose pyrophosphatase	related to YSA1 - sugar-nucleotide hydrolase
PIIN_00196	2064	i	0.535368	21.45	Postia placenta Mad-698-R	fungi – basidiomycetes	hypothetical fungal pheromone ste3-type	related to a2-pheromone receptor Pra1										0.333333	PIIN_00197
PIIN_00198	2055	i	0.526521	21.45	Laccaria bicolor S238N-H82	fungi – basidiomycetes	electron transfer flavoprotein beta-subunit	related to NADPH-ferrihemoprotein reductase and mammalian nitric-oxide synthases
PIIN_00199	735	e	0.534694	21.45			---NA---	hypothetical orf
PIIN_00200	729	e	0.578875	21.45	Plasmodium falciparum 3D7	alveolata	asparagine-rich antigen	hypothetical orf		-2.76						4.13	4.48
PIIN_00201	2403	s	0.528922	21.45	Laccaria bicolor S238N-H82	fungi – basidiomycetes	beta-d-glucoside glucohydrolase	probable beta-glucosidase
PIIN_00202	2364	i	0.562606	21.45	Postia placenta Mad-698-R	fungi – basidiomycetes	protein	hypothetical orf						2.12
PIIN_00203	846	i	0.501182	21.45			---NA---	hypothetical orf
PIIN_00204	4608	i	0.545139	---NA---	Laccaria bicolor S238N-H82	fungi – basidiomycetes	morphogenesis protein	probable thioredoxin
PIIN_00205	1848	i	0.508117	17.84			---NA---	hypothetical orf
PIIN_00206	483	i	0.540373	17.84			---NA---	hypothetical orf					2.64	4.15		2.64	7.64	0.333333	PIIN_11472
PIIN_00207	513	i	0.500975	16.38	Ajellomyces capsulatus G186AR	fungi – ascomycetes	nb-arc and tpr domain protein	hypothetical orf										0.666667	PIIN_08053, PIIN_10550
PIIN_00208	2931	i	0.515183	---NA---	Postia placenta Mad-698-R	fungi – basidiomycetes	uncharacterized protein ymr185w	hypothetical orf
PIIN_00209	1410	i	0.560993	21.53	Laccaria bicolor S238N-H82	fungi – basidiomycetes	protein	hypothetical orf	2.08
PIIN_00210	867	i	0.519031	21.53	Laccaria bicolor S238N-H82	fungi – basidiomycetes	protein	hypothetical orf				-2.1	-2.57	-2.5		-2.16
PIIN_11747	1680	i	0.528571	21.53	Laccaria bicolor S238N-H82	fungi – basidiomycetes	dna methyltransferase 1-associated protein dmap1	hypothetical orf
PIIN_00211	921	i	0.494028	21.53			---NA---	hypothetical orf
PIIN_00212	828	i	0.544686	21.53	Uncinocarpus reesii 1704	fungi – ascomycetes	protein	hypothetical orf
PIIN_00213	987	i	0.521783	21.53	Coprinopsis cinerea okayama7#130	fungi – basidiomycetes	meiotic recombination protein dmc1	hypothetical orf									-2.01
PIIN_00214	2118	i	0.496695	21.53	Postia placenta Mad-698-R	fungi – basidiomycetes	cell cycle protein	related to CDC7 - protein kinase
PIIN_00215	552	i	0.514493	21.53	Laccaria bicolor S238N-H82	fungi – basidiomycetes	ww domain binding protein	hypothetical orf
PIIN_00216	798	i	0.511278	21.53	Coprinopsis cinerea okayama7#130	fungi – basidiomycetes	predicted protein [Coprinopsis cinerea okayama7#130]	hypothetical orf
PIIN_00217	2001	i	0.563218	21.53	Lentinula edodes	fungi – basidiomycetes	14-3-3 protein	probable BMH1 - 14-3-3 protein epsilon
PIIN_00218	408	i	0.477941	21.53	Laccaria bicolor S238N-H82	fungi – basidiomycetes	nadh-ubiquinone oxidoreductase 19 kda	probable NADH dehydrogenase (ubiquinone) 22K chain precursor									-2.15
PIIN_00219	411	i	0.481752	21.53			---NA---	hypothetical orf
PIIN_00220	1494	i	0.514726	21.53	Laccaria bicolor S238N-H82	fungi – basidiomycetes	oligosaccharyl transferase subunit	related to oligosaccharyl transferase alpha subunit - Laccaria bicolor									-3.1
PIIN_00221	2229	i	0.559444	21.53	Coprinopsis cinerea okayama7#130	fungi – basidiomycetes	5-methyltetrahydropteroyltriglutamate-homocysteine methyltransferase	probable MET6 - methionine synthase
PIIN_00222	186	i	0.430108	21.53	Cryptococcus neoformans var. neoformans JEC21	fungi – basidiomycetes	h aca ribonucleoprotein complex subunit 3	probable NOP10 - nucleolar rRNA processing protein
PIIN_00223	1275	i	0.516863	21.53	Coprinopsis cinerea okayama7#130	fungi – basidiomycetes	protein	hypothetical orf
PIIN_00224	1152	i	0.563368	21.53	Coprinopsis cinerea okayama7#130	fungi – basidiomycetes	cholinephosphate cytidylyltransferase	hypothetical orf
PIIN_00225	672	e	0.525298	21.53			---NA---	hypothetical orf
PIIN_00226	2667	i	0.541432	21.53	Postia placenta Mad-698-R	fungi – basidiomycetes	transcription initiation factor	hypothetical orf
PIIN_00227	774	i	0.488372	21.53	Laccaria bicolor S238N-H82	fungi – basidiomycetes	hypothetical protein LACBIDRAFT_311774 [Laccaria bicolor S238N-H82]	hypothetical orf
PIIN_00228	3345	i	0.549477	21.53	Laccaria bicolor S238N-H82	fungi – basidiomycetes	integral membrane protein	hypothetical orf
PIIN_00229	1287	i	0.548563	21.53	Cryptococcus neoformans var. neoformans JEC21	fungi – basidiomycetes	hypothetical protein [Cryptococcus neoformans var. neoformans JEC21]	hypothetical orf							-2.42
PIIN_00230	1122	i	0.547237	21.53	Cryptococcus neoformans var. neoformans JEC21	fungi – basidiomycetes	hypothetical protein [Cryptococcus neoformans var. neoformans JEC21]	hypothetical orf	2.54			-2.08
PIIN_00231	744	i	0.532258	21.53	Cryptococcus neoformans var. neoformans B-3501A	fungi – basidiomycetes	hypothetical nadh-ubiquinone oxidoreductase complex i lyr_b22_ndufb9 subunit	hypothetical orf
PIIN_00232	1032	i	0.534884	21.53	Magnaporthe oryzae 70-15	fungi – ascomycetes	pap2 domain-containing protein	related to DPP1 - diacylglycerol pyrophosphate phosphatase									-2.13
PIIN_00233	1731	i	0.492779	21.53	Coprinopsis cinerea okayama7#130	fungi – basidiomycetes	predicted protein [Coprinopsis cinerea okayama7#130]	hypothetical orf
PIIN_00234	1563	i	0.503519	21.53	Coprinopsis cinerea okayama7#130	fungi – basidiomycetes	transcription factor tau subunit sfc1	hypothetical orf
PIIN_00235	5160	i	0.503101	21.53	Laccaria bicolor S238N-H82	fungi – basidiomycetes	vacuole-associated enzyme activator complex component	probable enzyme activator VAC14
PIIN_00236	282	i	0.524823	21.53	Postia placenta Mad-698-R	fungi – basidiomycetes	protein	hypothetical orf
PIIN_00237	2289	i	0.509393	21.53	Ustilago maydis 521	fungi – basidiomycetes	atp-dependent rna helicase suv3	related to SUV3 - ATP-dependent RNA helicase, mitochondrial
PIIN_00238	1062	i	0.55838	21.53	Metarhizium anisopliae	fungi – ascomycetes	mat-2	hypothetical orf
PIIN_00239	1173	s	0.537937	21.53	Laccaria bicolor S238N-H82	fungi – basidiomycetes	cell wall glucanase	related to UTR2 - cell wall protein
PIIN_00240	8592	i	0.521764	21.53	Postia placenta Mad-698-R	fungi – basidiomycetes	protein	hypothetical orf
PIIN_00241	2319	i	0.542475	21.53			---NA---	hypothetical orf
PIIN_00242	720	i	0.544444	21.53	Ajellomyces dermatitidis SLH14081	fungi – ascomycetes	short chain dehydrogenase reductase family	related to Pc21g03090 protein Precursor - Penicillium chrysogenum
PIIN_00243	402	i	0.537313	21.53			---NA---	hypothetical orf								2.25	2.54
PIIN_00244	1422	i	0.492264	21.53	Laccaria bicolor S238N-H82	fungi – basidiomycetes	thyroid hormone receptor interactor 13	related to PCH2 - putative ATPase
PIIN_00245	1359	i	0.497425	21.53	Laccaria bicolor S238N-H82	fungi – basidiomycetes	dna repair protein dds20 mei5	hypothetical orf
PIIN_00246	261	e	0.494253	21.53	Melampsora lini	fungi – basidiomycetes	small secreted protein	related to Hesp-767 - Melampsora lini									-2.02
PIIN_00247	1092	i	0.488095	21.53	Phaeosphaeria nodorum SN15	fungi – ascomycetes	2-dehydropantoate 2-reductase	hypothetical orf
PIIN_00248	1479	i	0.512508	21.53	Laccaria bicolor S238N-H82	fungi – basidiomycetes	lipoate-protein ligase a	related to lipoyltransferase
PIIN_00249	4986	i	0.51785	21.53	Laccaria bicolor S238N-H82	fungi – basidiomycetes	disheveled associated activator of morphogenesis	related to diaphanous protein homolog 1
PIIN_00250	1080	i	0.527778	21.53	Coprinopsis cinerea okayama7#130	fungi – basidiomycetes	inosine-uridine preferring nucleoside hydrolase	related to nucleoside hydrolase
PIIN_00251	543	i	0.52302	21.53	Xenopus -Silurana- tropicalis	metazoa	cytochrome p450 2p3	hypothetical orf					2.81			2.26	3.36
PIIN_00252	786	i	0.543257	21.53			---NA---	hypothetical orf				2.33
PIIN_00253	660	i	0.530303	21.53			---NA---	hypothetical orf
PIIN_00254	1026	i	0.506823	21.53	Coprinopsis cinerea okayama7#130	fungi – basidiomycetes	protein	hypothetical orf
PIIN_00255	741	i	0.499325	21.53	Laccaria bicolor S238N-H82	fungi – basidiomycetes	transcription initiation factor beta	hypothetical orf
PIIN_11704	2106	i	0.497626	21.53	Coprinopsis cinerea okayama7#130	fungi – basidiomycetes	usp36 protein	related to ubiquitin carboxyl-terminal hydrolase 36
PIIN_00256	1587	i	0.52489	21.53	Coprinopsis cinerea okayama7#130	fungi – basidiomycetes	protein phophatase 2c family protein	related to PTC5 - putative 2C protein phosphatase (PP2Cs)
PIIN_00257	888	i	0.539414	21.53	Laccaria bicolor S238N-H82	fungi – basidiomycetes	protein phosphatase regulatory subunit glc9	hypothetical orf
PIIN_00258	1113	i	0.514825	21.53	Laccaria bicolor S238N-H82	fungi – basidiomycetes	crcb domain protein	hypothetical orf
PIIN_00259	1650	s	0.517576	21.53	Postia placenta Mad-698-R	fungi – basidiomycetes	protein	hypothetical orf
PIIN_00260	459	i	0.568627	21.53			---NA---	hypothetical orf				3.49	2.09		2.08		-2
PIIN_00261	2781	i	0.531464	21.53	Laccaria bicolor S238N-H82	fungi – basidiomycetes	eukaryotic translation initiation factor 1	related to argonaute-like protein - Laccaria bicolor
PIIN_00262	3699	i	0.545823	21.53	Laccaria bicolor S238N-H82	fungi – basidiomycetes	predicted protein [Laccaria bicolor S238N-H82]	hypothetical orf
PIIN_00263	3741	i	0.544507	21.53	Coprinopsis cinerea okayama7#130	fungi – basidiomycetes	protein	hypothetical orf
PIIN_00264	1236	s	0.549353	21.53	Coprinopsis cinerea okayama7#130	fungi – basidiomycetes	vacuolar protease a	probable PEP4 - aspartyl protease
PIIN_00265	1356	i	0.511799	21.53	Coprinopsis cinerea okayama7#130	fungi – basidiomycetes	cop9 signalosome complex subunit 4	related to COP9 - signalosome complex subunit 4
PIIN_00266	933	i	0.472669	21.53	Coprinopsis cinerea okayama7#130	fungi – basidiomycetes	protein	hypothetical orf
PIIN_00267	897	i	0.530658	21.53	Coprinopsis cinerea okayama7#130	fungi – basidiomycetes	ngly1_rat ame: full=peptide-n -(n-acetyl-beta-glucosaminyl)asparagine amidase short=pngase ame: full=peptide:n-glycanase ame: full=n-glycanase 1	hypothetical orf
PIIN_00268	1311	i	0.56598	21.53	Laccaria bicolor S238N-H82	fungi – basidiomycetes	alpha 1c	probable alpha tubulin				2.19
PIIN_00269	471	i	0.509554	21.53	Laccaria bicolor S238N-H82	fungi – basidiomycetes	protein	hypothetical orf
PIIN_00270	2409	i	0.499377	21.53	Laccaria bicolor S238N-H82	fungi – basidiomycetes	protein	related to protein CS029, probably involved in pre-mRNA splicing
PIIN_00271	1020	i	0.498039	21.53	Coprinopsis cinerea okayama7#130	fungi – basidiomycetes	wd repeat-containing protein pop3	related to LST8 - required for transport of permeases from the golgi to the plasma membrane
PIIN_00272	1887	i	0.521463	21.53	Coprinopsis cinerea okayama7#130	fungi – basidiomycetes	short-chain dehydrogenase reductase family	related to short-chain alcohol dehydrogenase						2.01			2.67
PIIN_00273	4554	s	0.534695	21.53	Phanerochaete chrysosporium	fungi – basidiomycetes	copper radical oxidase	related to glyoxal oxidase precursor
PIIN_11905	831	i	0.503008	21.53	Laccaria bicolor S238N-H82	fungi – basidiomycetes	eukaryotic translation initiation factor 3 subunit f	related to translation initiation factor 3 (47 kDa subunit)
PIIN_00275	621	i	0.52657	21.53	Moniliophthora perniciosa FA553	fungi – basidiomycetes	hypothetical protein MPER_04562 [Moniliophthora perniciosa FA553]	hypothetical orf							-2.76
PIIN_00276	1038	i	0.503854	17.66			---NA---	hypothetical orf
PIIN_00277	1164	i	0.501718	---NA---	Postia placenta Mad-698-R	fungi – basidiomycetes	protein	hypothetical orf	5.51
PIIN_00278	360	i	0.525	21.51	Tuber melanosporum Mel28	fungi – ascomycetes	protein	hypothetical orf
PIIN_00279	1518	i	0.501976	21.51	Laccaria bicolor S238N-H82	fungi – basidiomycetes	folylpolyglutamate synthetase	related to tetrahydrofolylpolyglutamate synthase (met6+)
PIIN_00280	1683	i	0.520499	21.51	Coprinopsis cinerea okayama7#130	fungi – basidiomycetes	protein	hypothetical orf
PIIN_00281	630	i	0.488889	21.51			---NA---	hypothetical orf	2.14	5.91	2.49	-2.07		-2.24	-4.41	-5.98	-5.56
PIIN_00282	2523	i	0.550931	21.51			---NA---	hypothetical orf				2.06
PIIN_00283	2673	i	0.551814	21.51	Coprinopsis cinerea okayama7#130	fungi – basidiomycetes	vacuolar protein sorting-associated protein vps17	hypothetical orf
PIIN_00284	450	i	0.497778	21.51	Physcomitrella patens subsp. patens	plant	microsomal glutathione s-transferase 3	related to microsomal glutathione S-transferase 3
PIIN_00285	567	i	0.451499	21.51	Aspergillus clavatus NRRL 1	fungi – ascomycetes	glutathione s-	hypothetical orf		-3.82						4.19
PIIN_00286	1233	i	0.562855	21.51			---NA---	hypothetical orf
PIIN_00287	1716	i	0.505245	21.51	Coprinopsis cinerea okayama7#130	fungi – basidiomycetes	dead (asp-glu-ala-asp) box polypeptide 49	related to ATP-dependent helicase involved in rRNA processing
PIIN_00288	498	i	0.558233	21.51	Laccaria bicolor S238N-H82	fungi – basidiomycetes	predicted protein [Laccaria bicolor S238N-H82]	hypothetical orf
PIIN_00289	285	i	0.494737	21.51	Laccaria bicolor S238N-H82	fungi – basidiomycetes	lsm domain-containing protein	probable LSM3 - U6 snRNA-associated Sm-like protein							2.19	2.11
PIIN_00290	648	i	0.5	21.51	Laccaria bicolor S238N-H82	fungi – basidiomycetes	vacuolar protein sorting-associated protein	probable VPS28 - protein involved in vacuolar traffic
PIIN_00291	2586	i	0.526295	21.51	Laccaria bicolor S238N-H82	fungi – basidiomycetes	mst3-like protein	related to Ste20-like kinase Don3
PIIN_00292	804	i	0.492537	21.51	Laccaria bicolor S238N-H82	fungi – basidiomycetes	mis12 domain-containing protein	hypothetical orf
PIIN_00293	2160	i	0.527778	21.51	Coprinopsis cinerea okayama7#130	fungi – basidiomycetes	predicted protein [Coprinopsis cinerea okayama7#130]	hypothetical orf									-2.5
PIIN_00294	870	i	0.552874	21.51	Laccaria bicolor S238N-H82	fungi – basidiomycetes	phosphoadenosine phosphosulfate reductase	probable MET16 - 3`-phosphoadenylylsulfate reductase
PIIN_00295	774	i	0.542636	21.51	Laccaria bicolor S238N-H82	fungi – basidiomycetes	predicted protein [Laccaria bicolor S238N-H82]	hypothetical orf									-2.41
PIIN_00296	1347	i	0.521158	21.51	Laccaria bicolor S238N-H82	fungi – basidiomycetes	protein	hypothetical orf
PIIN_00297	1590	i	0.528931	21.51			---NA---	hypothetical orf	3.27					-2		-2.48	-3.02
PIIN_00298	2331	i	0.520378	21.51	Coprinopsis cinerea okayama7#130	fungi – basidiomycetes	predicted protein [Coprinopsis cinerea okayama7#130]	hypothetical orf
PIIN_00299	4233	i	0.5339	21.51	Laccaria bicolor S238N-H82	fungi – basidiomycetes	cellular morphogenesis protein	hypothetical orf
PIIN_00300	588	i	0.496599	21.51	Laccaria bicolor S238N-H82	fungi – basidiomycetes	phosphatidylinositol n-acetylglucosaminyltransferase subunit h (phosphatidylinositol-glycan class h protein) (pig-h)	hypothetical orf
PIIN_00301	573	i	0.488656	21.51	Laccaria bicolor S238N-H82	fungi – basidiomycetes	dna replication complex gins protein psf2	related to PSF2 - part of GINS, replication multiprotein complex
PIIN_00302	1380	i	0.512319	21.51	Coprinopsis cinerea okayama7#130	fungi – basidiomycetes	dha1 sub-family	related to tetracycline resistance protein
PIIN_00303	2439	i	0.510455	21.51	Coprinopsis cinerea okayama7#130	fungi – basidiomycetes	pseudouridylate synthase 7 homolog	related to PUS7 - pseudouridine synthase
PIIN_00304	900	i	0.533333	21.51	Laccaria bicolor S238N-H82	fungi – basidiomycetes	predicted protein [Laccaria bicolor S238N-H82]	hypothetical orf
PIIN_00305	1869	i	0.515784	21.51	Cryptococcus neoformans var. neoformans JEC21	fungi – basidiomycetes	efflux pump antibiotic resistance	probable DHA14-like major facilitator; ABC transporter								2.11
PIIN_00306	423	i	0.522459	21.51	Coprinopsis cinerea okayama7#130	fungi – basidiomycetes	predicted protein [Coprinopsis cinerea okayama7#130]	hypothetical orf					-9.3	-4.18	-5.56
PIIN_00307	1149	i	0.51436	21.51	Laccaria bicolor S238N-H82	fungi – basidiomycetes	predicted protein [Laccaria bicolor S238N-H82]	hypothetical orf
PIIN_00308	780	i	0.525641	21.51	Coprinopsis cinerea okayama7#130	fungi – basidiomycetes	protein	hypothetical orf				-2.29			-2.03
PIIN_00309	372	i	0.494624	10.58	Botryotinia fuckeliana B05.10	fungi – ascomycetes	kinesin light chain 1	hypothetical orf										0.333333	PIIN_05471, PIIN_09626
PIIN_00310	1971	i	0.501776	20.67	Gibberella zeae PH-1	fungi – ascomycetes	and nb-arc domain protein	related to tetratricopeptide repeat domain protein - Neosartorya fischeri				5.69
PIIN_00311	177	i	0.581921	21.84			---NA---	hypothetical orf				5.76	2.9	2.07
PIIN_00312	963	i	0.497404	21.84	Cryptococcus neoformans var. neoformans JEC21	fungi – basidiomycetes	family protein	related to nitrogen metabolic regulation protein nmr			-2.08	-2.77	-3.33	-3.68	-2.77	-3.64
PIIN_00313	11790	i	0.553944	21.84	Laccaria bicolor S238N-H82	fungi – basidiomycetes	fatty acid synthase	related to fatty acid synthase, beta and alpha chains
PIIN_00314	1614	i	0.540273	21.84	Laccaria bicolor S238N-H82	fungi – basidiomycetes	malate synthase	probable malate synthase, glyoxisomal		2.12					-3.24	-2.92
PIIN_00315	1479	i	0.508452	21.84	Postia placenta Mad-698-R	fungi – basidiomycetes	protein	hypothetical orf
PIIN_00316	648	i	0.513889	21.84	Coprinopsis cinerea okayama7#130	fungi – basidiomycetes	d-tyrosyl-trna deacylase	related to DTD1 - D-Tyr-tRNA(Tyr) deacylase activity
PIIN_00317	3729	i	0.556181	21.84	Coprinopsis cinerea okayama7#130	fungi – basidiomycetes	cell division control protein	related to cell division control protein CDC4
PIIN_00318	2055	i	0.503163	21.84	Postia placenta Mad-698-R	fungi – basidiomycetes	iron-sulfur clusters transporter atm1	probable ATP-binding cassette transporter protein, mitochondrial
PIIN_00319	3912	i	0.545757	21.84	Canis familiaris	metazoa	forkhead box k2 isoform 1	hypothetical orf
PIIN_00320	204	i	0.5	21.84			---NA---	hypothetical orf
PIIN_00321	5529	i	0.515102	21.84	Leishmania infantum JPCM5	euglenozoa	viral a-type inclusion protein	related to kinesin, putative - Leishmania major				-2.23	-2.15	-2.05	-2.53	-2.55	-2.26
PIIN_00322	831	i	0.540313	21.84	Laccaria bicolor S238N-H82	fungi – basidiomycetes	phospholipase carboxylesterase	hypothetical orf									2.12
PIIN_00323	3594	i	0.555092	21.84	Coprinopsis cinerea okayama7#130	fungi – basidiomycetes	cytoskeleton assembly control protein sla1	hypothetical orf
PIIN_00324	5358	i	0.511012	21.84	Laccaria bicolor S238N-H82	fungi – basidiomycetes	guanyl-nucleotide exchange factor	probable SEC7 - component of non-clathrin vesicle coat
PIIN_11705	1080	i	0.508333	21.84	Laccaria bicolor S238N-H82	fungi – basidiomycetes	deoxyhypusine synthase	probable deoxyhypusine synthase
PIIN_00326	1524	i	0.521654	21.84	Laccaria bicolor S238N-H82	fungi – basidiomycetes	membrane protein	related to TMS1 protein
PIIN_00327	1770	i	0.555932	21.84	Laccaria bicolor S238N-H82	fungi – basidiomycetes	translation initiation factor 4b	hypothetical orf
PIIN_00328	1473	i	0.492872	21.84	Laccaria bicolor S238N-H82	fungi – basidiomycetes	alpha amylase catalytic region	related to alpha-amylase
PIIN_00329	2229	i	0.496635	21.84	Aspergillus fumigatus A1163	fungi – ascomycetes	telomere-binding alpha subunit central domain protein	hypothetical orf				-2.5
PIIN_00330	903	i	0.545958	21.84			---NA---	hypothetical orf
PIIN_00331	2817	i	0.547746	21.84	Laccaria bicolor S238N-H82	fungi – basidiomycetes	protein	hypothetical orf						2.16			2.73
PIIN_00332	2484	i	0.527778	21.84	Lentinula edodes	fungi – basidiomycetes	cell division control protein	related to CEF1 - required during G2/M transition
PIIN_00333	801	i	0.485643	21.84			---NA---	hypothetical orf								2.15	2.18
PIIN_00334	1689	i	0.531083	21.84	Laccaria bicolor S238N-H82	fungi – basidiomycetes	hexose transporter protein	related to hexose transporter protein			-5.11						16.38
PIIN_00335	1827	i	0.527094	21.84	Laccaria bicolor S238N-H82	fungi – basidiomycetes	hexose transporter protein	related to hexose transporter protein
PIIN_00336	528	i	0.511364	21.84	Laccaria bicolor S238N-H82	fungi – basidiomycetes	hexose transporter protein	hypothetical orf
PIIN_00337	1065	i	0.533333	21.84	Coprinopsis cinerea okayama7#130	fungi – basidiomycetes	hexose transporter	hypothetical orf
PIIN_00338	738	i	0.539295	21.84	Laccaria bicolor S238N-H82	fungi – basidiomycetes	eukaryotic translation initiation factor 6	probable TIF6 - translation initiation factor 6 (eIF6)
PIIN_11706	1587	i	0.518589	21.84	Coprinopsis cinerea okayama7#130	fungi – basidiomycetes	classes i and	related to aspartate aminotransferase
PIIN_00339	1053	i	0.549858	21.84	Laccaria bicolor S238N-H82	fungi – basidiomycetes	mitochondrial inner membrane protein 1	probable MNN4 - regulates the mannosylphosphorylation				-4.06			-2.22	-2.33
PIIN_00340	2850	i	0.547018	21.84	Coprinopsis cinerea okayama7#130	fungi – basidiomycetes	protein	hypothetical orf
PIIN_00341	1995	i	0.571429	21.84	Coprinopsis cinerea okayama7#130	fungi – basidiomycetes	protein	hypothetical orf	-2.09
PIIN_00342	834	i	0.53717	21.84	Ustilago maydis 521	fungi – basidiomycetes	exosome complex exonuclease rrp41	probable exosome complex exonuclease rrp41
PIIN_00343	2688	i	0.507068	21.84	Laccaria bicolor S238N-H82	fungi – basidiomycetes	peroxisomal hydratase-dehydrogenase-epimerase	probable multifunctional beta-oxidation protein				-3.5	-2.98	-3.11	-2.06	-2.33	-2
PIIN_00344	1173	i	0.511509	21.84	Laccaria bicolor S238N-H82	fungi – basidiomycetes	upf0432 protein c16orf84 homolog b	hypothetical orf
PIIN_00345	3975	i	0.493836	21.84	Laccaria bicolor S238N-H82	fungi – basidiomycetes	cleavage and polyadenylation specificity factor subunit	related to cleavage and polyadenylation specificity factor, 160 kDa subunit
PIIN_00346	276	i	0.48913	21.84			---NA---	hypothetical orf
PIIN_00347	2007	i	0.534629	21.84	Aspergillus clavatus NRRL 1	fungi – ascomycetes	stress response transcription factor	related to SKN7 - transcription factor (C-terminal fragment)				-6.64	-4.58	-3.65	-9.5	-4.81	-4.3
PIIN_00348	474	i	0.548523	21.84	Laccaria bicolor S238N-H82	fungi – basidiomycetes	protein	hypothetical orf									2.11
PIIN_00349	1671	i	0.539797	21.84	Talaromyces stipitatus ATCC 10500	fungi – ascomycetes	conserved hypothetical protein [Talaromyces stipitatus ATCC 10500]	hypothetical orf
PIIN_00350	2304	i	0.521701	21.84	Postia placenta Mad-698-R	fungi – basidiomycetes	origin recognition complex subunit 1	related to origin recognition protein Orc1p
PIIN_11825	555	i	0.486486	21.84	Coprinopsis cinerea okayama7#130	fungi – basidiomycetes	calcium ion transporter	related to Ca2+-transport (H+/Ca2+ exchange) protein
PIIN_00351	303	i	0.50495	21.84	Coprinopsis cinerea okayama7#130	fungi – basidiomycetes	membrane bound cation	hypothetical orf				2.05
PIIN_00352	2220	i	0.482432	21.84	Armillariella tabescens	fungi – basidiomycetes	dipeptidyl peptidase iii	probable dipeptidylpeptidase III
PIIN_00353	1212	s	0.54703	21.84	Polyporus arcularius	fungi – basidiomycetes	cellobiohydrolase ii	probable cellulose 1,4-beta-cellobiosidase II precursor		-3.19	-2.14				2.19	8.1	3.38
PIIN_00354	1056	i	0.476326	21.84	Laccaria bicolor S238N-H82	fungi – basidiomycetes	protein	hypothetical orf
PIIN_11748	1926	s	0.51298	21.84	Laccaria bicolor S238N-H82	fungi – basidiomycetes	predicted protein [Laccaria bicolor S238N-H82]	hypothetical orf
PIIN_00355	1758	i	0.532992	21.84	Cryptococcus neoformans var. neoformans JEC21	fungi – basidiomycetes	g2 mitotic-specific cyclin cdc13	related to b-type cyclin 2									-3.02
PIIN_00356	1182	i	0.522843	21.84	Coprinopsis cinerea okayama7#130	fungi – basidiomycetes	gtp binding protein	probable GTP-binding protein
PIIN_00357	960	i	0.521875	21.84	Laccaria bicolor S238N-H82	fungi – basidiomycetes	cell division control protein 10	probable CDC10 - septin
PIIN_00358	300	i	0.516667	21.84			---NA---	hypothetical orf							2.89
PIIN_11749	978	i	0.507157	21.84	Cryptococcus neoformans var. neoformans JEC21	fungi – basidiomycetes	dna replication factor c subunit	probable RFC5 - DNA replication factor C, 40 KD subunit
PIIN_00359	1089	i	0.525253	21.84			---NA---	hypothetical orf	2.37	3.43		-2.29	-2.3	-2.28	-4.3	-6.31	-5.68
PIIN_00360	1635	i	0.561468	21.84	Laccaria bicolor S238N-H82	fungi – basidiomycetes	rho gtpase activator	related to BAG7 - Rho GTPase activating protein
PIIN_00361	2334	i	0.51671	21.84	Laccaria bicolor S238N-H82	fungi – basidiomycetes	neutral trehalase	probable Neutral trehalase
PIIN_00362	2463	i	0.53309	21.84			---NA---	hypothetical orf						2			2.56
PIIN_00363	1215	s	0.516872	21.84	Moniliophthora perniciosa FA553	fungi – basidiomycetes	3-carboxymuconate cyclase	hypothetical orf	2.75	3.76		2.95	4.4	3.29
PIIN_00364	1278	i	0.514085	21.84	Coprinopsis cinerea okayama7#130	fungi – basidiomycetes	protein	hypothetical orf
PIIN_00365	918	i	0.56427	21.84			---NA---	hypothetical orf
PIIN_00366	1023	i	0.513196	21.84	Laccaria bicolor S238N-H82	fungi – basidiomycetes	protein	hypothetical orf
PIIN_00367	2598	i	0.491532	21.84	Cryptococcus neoformans var. neoformans JEC21	fungi – basidiomycetes	coiled-coil domain-containing protein mtmr15	hypothetical orf
PIIN_00368	1224	i	0.510621	21.84	Laccaria bicolor S238N-H82	fungi – basidiomycetes	phosphoserine aminotransferase	related to phosphoserine aminotransferase
PIIN_00369	2046	i	0.501466	21.84	Coprinopsis cinerea okayama7#130	fungi – basidiomycetes	nadh-ubiquinone oxidoreductase 64 kda	probable NADH dehydrogenase (ubiquinone), 64 kD subunit, mitochondrial
PIIN_00370	1530	i	0.512418	21.84	Laccaria bicolor S238N-H82	fungi – basidiomycetes	cleavage polyadenylation factor ia subunit	related to Pre-mRNA cleavage complex II protein Clp1
PIIN_00371	2763	i	0.563518	21.84	Coprinopsis cinerea okayama7#130	fungi – basidiomycetes	protein	hypothetical orf	3.35								2.37
PIIN_00372	2124	i	0.531073	20.71	Laccaria bicolor S238N-H82	fungi – basidiomycetes	predicted protein [Laccaria bicolor S238N-H82]	hypothetical orf					2.44	2.42		2.81	4.69
PIIN_00374	552	i	0.519928	20.71	Laccaria bicolor S238N-H82	fungi – basidiomycetes	n-acetyltransferase 5	probable N-acetyltransferase 5										0.833333	PIIN_00373
PIIN_00375	4317	i	0.512625	20.71	Coprinopsis cinerea okayama7#130	fungi – basidiomycetes	exonuclease	probable KEM1 - 5`-3` exonuclease component of cytoplasmic processing (P) bodies										1	PIIN_00373
PIIN_00376	1434	i	0.509763	20.71	Coprinopsis cinerea okayama7#130	fungi – basidiomycetes	aldehyde dehydrogenase 3 member b1	related to aldehyde dehydrogenase [NAD(P)]				-3.53	-3.42	-3.19		-2.08
PIIN_00377	2958	i	0.47735	20.71	Laccaria bicolor S238N-H82	fungi – basidiomycetes	protein	hypothetical orf										0.666667	PIIN_10373
PIIN_00378	387	i	0.529716	20.71	Piriformospora indica	fungi – basidiomycetes	inorganic phosphate transporter	probable PHO84 - Inorganic phosphate permease						-2.27				0.666667	PIIN_08122
PIIN_00379	702	i	0.507123	20.96			---NA---	hypothetical orf
PIIN_00380	2706	i	0.513673	20.96	Phaeosphaeria nodorum SN15	fungi – ascomycetes	hypothetical protein SNOG_09412 [Phaeosphaeria nodorum SN15]	hypothetical orf				3.78			3.21
PIIN_00381	621	i	0.507246	20.96	Coprinopsis cinerea okayama7#130	fungi – basidiomycetes	xanthine phosphoribosyltransferase 1	related to XPT1 - xanthine phosphoribosyl transferase							2.02	2.27
PIIN_00382	1344	i	0.549107	20.96			---NA---	hypothetical orf
PIIN_00383	678	i	0.514749	20.96	Laccaria bicolor S238N-H82	fungi – basidiomycetes	protein	hypothetical orf
PIIN_00384	723	i	0.544952	20.96			---NA---	hypothetical orf	4.81
PIIN_00385	363	i	0.517906	20.96	Laccaria bicolor S238N-H82	fungi – basidiomycetes	likely rho family gtp-binding protein	related to GTP-binding protein of the rho family
PIIN_00386	231	i	0.502165	20.96			---NA---	hypothetical orf								2.24
PIIN_00387	2358	i	0.527142	20.96	Laccaria bicolor S238N-H82	fungi – basidiomycetes	mannosyltransferase pmti	probable PMT4 - dolichyl-phosphate-mannose--protein O-mannosyltransferase									-2.18
PIIN_00388	279	i	0.53405	20.96	Postia placenta Mad-698-R	fungi – basidiomycetes	60s ribosomal protein l43	probable RPL43B - 60S large subunit ribosomal protein
PIIN_00389	1143	i	0.502187	20.96	Laccaria bicolor S238N-H82	fungi – basidiomycetes	ccch zinc finger protein	hypothetical orf
PIIN_00390	657	i	0.502283	20.96	Coprinopsis cinerea okayama7#130	fungi – basidiomycetes	udp-n-acetylglucosamine transferase subunit alg14	hypothetical orf							2.93
PIIN_00391	384	i	0.489583	20.96			---NA---	hypothetical orf
PIIN_00392	2349	i	0.51341	20.96	Postia placenta Mad-698-R	fungi – basidiomycetes	beta-	related to beta-glucosidase		-2.49	-2.19	2.39				3.6	3.61
PIIN_00393	1458	i	0.529492	20.96	Laccaria bicolor S238N-H82	fungi – basidiomycetes	protein	hypothetical orf
PIIN_00394	1506	i	0.514608	20.96	Laccaria bicolor S238N-H82	fungi – basidiomycetes	zinc-finger protein zpr1	probable ZPR1 - protein binds to translation elongation factor eEF-1
PIIN_00395	1350	i	0.54	20.96	Coprinopsis cinerea okayama7#130	fungi – basidiomycetes	rna polymerase-associated protein	hypothetical orf
PIIN_00397	720	i	0.545833	20.96	Laccaria bicolor S238N-H82	fungi – basidiomycetes	protein	probable ubiquitin thiolesterase L3
PIIN_00398	462	i	0.551948	20.96			---NA---	hypothetical orf
PIIN_00399	855	i	0.511111	20.96	Coprinopsis cinerea okayama7#130	fungi – basidiomycetes	bem46 family protein	related to protein involved in cell growth
PIIN_00400	333	i	0.504505	21.29	Tuber melanosporum Mel28	fungi – ascomycetes	hypothetical protein [Tuber melanosporum Mel28]	hypothetical orf
PIIN_11671	1338	i	0.50299	21.29	Laccaria bicolor S238N-H82	fungi – basidiomycetes	mee50 (maternal effect embryo arrest 50) binding	hypothetical orf
PIIN_00402	2262	i	0.533599	21.29	Laccaria bicolor S238N-H82	fungi – basidiomycetes	predicted protein [Laccaria bicolor S238N-H82]	hypothetical orf			2.38						-2.46
PIIN_00403	2187	i	0.51166	21.29	Ganoderma lucidum	fungi – basidiomycetes	oxidosqualene:lanosterol cyclase	probable lanosterol synthase									-4.18
PIIN_00404	804	i	0.529851	21.29	Postia placenta Mad-698-R	fungi – basidiomycetes	protein	hypothetical orf
PIIN_00405	2139	i	0.531557	21.29	Postia placenta Mad-698-R	fungi – basidiomycetes	predicted protein [Postia placenta Mad-698-R]	hypothetical orf
PIIN_00406	531	i	0.504708	21.29	Postia placenta Mad-698-R	fungi – basidiomycetes	60s ribosomal protein l11	probable RPL11B - ribosomal protein L11
PIIN_00407	1959	i	0.503318	21.29	Laccaria bicolor S238N-H82	fungi – basidiomycetes	formin binding protein	related to U1 snRNP protein
PIIN_00408	2475	i	0.502626	21.29	Coprinopsis cinerea okayama7#130	fungi – basidiomycetes	centromere kinetochore protein	hypothetical orf
PIIN_00409	1344	i	0.541667	21.29	Laccaria bicolor S238N-H82	fungi – basidiomycetes	phosphoethanolamine n-	hypothetical orf				-2.41	-2.91	-3.05		-2.67	-3
PIIN_00410	1653	i	0.532365	21.29	Coprinopsis cinerea okayama7#130	fungi – basidiomycetes	protein	related to BCS1 protein precursor							-2.34
PIIN_00411	1926	i	0.519211	21.29	Coprinopsis cinerea okayama7#130	fungi – basidiomycetes	snf 1	related to SNF1 - carbon catabolite derepressing ser/thr protein kinase
PIIN_00412	402	i	0.529851	21.29	Ustilago maydis 521	fungi – basidiomycetes	acyl carrier	probable ACP1 - mitochondrial acyl-carrier protein									-2.21
PIIN_00413	972	i	0.521605	21.29	Laccaria bicolor S238N-H82	fungi – basidiomycetes	smp-30 gluconolaconase lre domain protein	hypothetical orf			-2.39	-3.22			-2.78		2.62
PIIN_00414	2253	i	0.5668	21.29	Laccaria bicolor S238N-H82	fungi – basidiomycetes	protein	hypothetical orf
PIIN_00415	309	i	0.556634	21.29	Laccaria bicolor S238N-H82	fungi – basidiomycetes	predicted protein [Laccaria bicolor S238N-H82]	hypothetical orf									-2.22
PIIN_00416	1293	i	0.573859	21.29	Laccaria bicolor S238N-H82	fungi – basidiomycetes	adenosylhomocysteinase	probable adenosylhomocysteinase
PIIN_00417	1533	i	0.503588	21.29	Postia placenta Mad-698-R	fungi – basidiomycetes	drap deaminase	related to DRAP deaminase RIB2
PIIN_00418	7206	i	0.524285	21.29	Laccaria bicolor S238N-H82	fungi – basidiomycetes	cell morphogenesis protein	hypothetical orf
PIIN_00419	2943	i	0.540265	21.29	Coprinopsis cinerea okayama7#130	fungi – basidiomycetes	rna-binding	related to Drosophila pumilio protein and Mpt5p protein
PIIN_00420	621	i	0.542673	21.29			---NA---	hypothetical orf
PIIN_00421	726	i	0.483471	21.29	Laccaria bicolor S238N-H82	fungi – basidiomycetes	dna (cytosine-5)-	hypothetical orf
PIIN_00422	2271	i	0.534126	21.29	Thalassiosira pseudonana CCMP1335	stramenopiles	protein	hypothetical orf
PIIN_00423	1137	i	0.515391	21.29	Laccaria bicolor S238N-H82	fungi – basidiomycetes	protein	related to protein phosphatase 2c
PIIN_00424	1905	i	0.526509	21.29	Coprinopsis cinerea okayama7#130	fungi – basidiomycetes	elastinolytic metalloproteinase mep	probable extracellular elastinolytic metalloproteinase precursor			-3.76					6.3	6.02
PIIN_00425	1854	i	0.540992	21.29	Coprinopsis cinerea okayama7#130	fungi – basidiomycetes	protein	probable extracellular elastinolytic metalloproteinase precursor				15.31	23.32	24.06		36.94	36.95
PIIN_00426	744	i	0.543011	21.29	Laccaria bicolor S238N-H82	fungi – basidiomycetes	predicted protein [Laccaria bicolor S238N-H82]	hypothetical orf								2.34
PIIN_00427	837	i	0.535245	21.29	Postia placenta Mad-698-R	fungi – basidiomycetes	dual specificity catalytic domain containing protein	hypothetical orf									2.35
PIIN_00428	1602	i	0.515605	21.29	Laccaria bicolor S238N-H82	fungi – basidiomycetes	ncs1 allantoate transporter	probable uracil permease				3.05	4.25	5.37	2.12	5.71	7.13
PIIN_00429	2100	i	0.565238	21.29	Laccaria bicolor S238N-H82	fungi – basidiomycetes	protein	hypothetical orf				-2.15			-2.93
PIIN_00430	936	i	0.536325	21.29			---NA---	hypothetical orf				5.7
PIIN_00431	1170	i	0.510256	21.29	Coprinopsis cinerea okayama7#130	fungi – basidiomycetes	duf159 domain protein	hypothetical orf				-2.06
PIIN_00432	825	i	0.506667	21.29	Laccaria bicolor S238N-H82	fungi – basidiomycetes	u1 small nuclear	related to small nuclear ribonucleoprotein snRNP U1A
PIIN_00433	2667	i	0.503187	21.29	Laccaria bicolor S238N-H82	fungi – basidiomycetes	(dna helicase q1-like) isoform cra_a	related to RecQ family helicase RecQL1
PIIN_00434	990	i	0.550505	21.29	Laccaria bicolor S238N-H82	fungi – basidiomycetes	predicted protein [Laccaria bicolor S238N-H82]	hypothetical orf					2.49	3.42		2.02	2.93
PIIN_11707	1422	i	0.495077	21.29			---NA---	hypothetical orf
PIIN_00435	1230	i	0.508943	21.29	Laccaria bicolor S238N-H82	fungi – basidiomycetes	histidinol-phosphate aminotransferase	probable histidinol-phosphate transaminase
PIIN_00436	1155	i	0.522944	21.29	Ustilago maydis 521	fungi – basidiomycetes	cytosolic iron-sulfur protein assembly 1 homolog ( cerevisiae)	related to WD40 protein Ciao1
PIIN_11672	1239	i	0.521388	21.29	Laccaria bicolor S238N-H82	fungi – basidiomycetes	phosphotransferase family protein	hypothetical orf
PIIN_00438	1806	i	0.523256	21.29	Laccaria bicolor S238N-H82	fungi – basidiomycetes	protein	hypothetical orf					2.03		2.35
PIIN_00439	1260	i	0.598413	21.29			---NA---	hypothetical orf							-2.17
PIIN_00440	2070	i	0.537681	21.29	Coprinopsis cinerea okayama7#130	fungi – basidiomycetes	rna helicase	related to RNA helicase
PIIN_00441	1836	i	0.507625	21.29	Coprinopsis cinerea okayama7#130	fungi – basidiomycetes	ctp synthase	probable URA7 - CTP synthase 1
PIIN_00442	879	i	0.549488	21.29	Laccaria bicolor S238N-H82	fungi – basidiomycetes	signal recognition particle protein	hypothetical orf
PIIN_00443	4887	i	0.512994	21.29	Magnaporthe oryzae 70-15	fungi – ascomycetes	hypothetical protein MGG_05994 [Magnaporthe oryzae 70-15]	hypothetical orf
PIIN_00444	1467	i	0.563736	21.29	Streptomyces sviceus ATCC 29083	bacteria – actinobacteria	endopygalactorunase-like protein	hypothetical orf	2.26					-2.08	-2.18	-2.08	-2.62
PIIN_00445	438	i	0.538813	21.29	Pyrenophora tritici-repentis Pt-1C-BFP	fungi – ascomycetes	conidiation-specific protein 6	hypothetical orf
PIIN_00446	1479	s	0.521974	21.29	Cryptococcus neoformans var. neoformans JEC21	fungi – basidiomycetes	wsc domain	related to glyoxal oxidase precursor
PIIN_00447	2760	i	0.531884	21.29	Laccaria bicolor S238N-H82	fungi – basidiomycetes	protein	hypothetical orf							2.06		2.01
PIIN_00448	309	i	0.601942	21.29			---NA---	hypothetical orf	30.35	3.7		2.71		3.69	-3.74
PIIN_00449	774	i	0.521964	21.29	Postia placenta Mad-698-R	fungi – basidiomycetes	eukaryotic translation initiation factor 4e member 2	related to translation initiation factor 4e
PIIN_00450	363	i	0.556474	21.29	Laccaria bicolor S238N-H82	fungi – basidiomycetes	protein	hypothetical orf
PIIN_00451	639	i	0.527387	21.29			---NA---	hypothetical orf					-2.17	-2.37
PIIN_00452	465	i	0.544086	21.29	Postia placenta Mad-698-R	fungi – basidiomycetes	40s ribosomal protein s15	probable ribosomal protein S12, cytosolic
PIIN_00453	351	i	0.552707	21.29	Coprinopsis cinerea okayama7#130	fungi – basidiomycetes	60s acidic ribosomal protein p2	probable ribosomal protein P2
PIIN_00454	5604	i	0.521949	21.29	Postia placenta Mad-698-R	fungi – basidiomycetes	ankyrin repeat protein	hypothetical orf
PIIN_00455	744	e	0.541667	21.29	Coccidioides posadasii C735 delta SOWgp	fungi – ascomycetes	hypothetical protein CPC735_066240 [Coccidioides posadasii C735 delta SOWgp]	hypothetical orf		-2.03		2.47	2.11		3.57	4.27
PIIN_00456	1308	i	0.53211	21.29	Laccaria bicolor S238N-H82	fungi – basidiomycetes	elongator complex protein 4	hypothetical orf
PIIN_00457	2502	i	0.523581	21.29	Laccaria bicolor S238N-H82	fungi – basidiomycetes	transcription elongation regulator	hypothetical orf
PIIN_00458	1425	i	0.516491	21.29	Tuber melanosporum Mel28	fungi – ascomycetes	pyridine nucleotide-disulphide	related to mitochondrial cytosolically directed NADH dehydrogenase		2.51			2
PIIN_00459	480	i	0.48125	21.29	Laccaria bicolor S238N-H82	fungi – basidiomycetes	phosphatidyl synthase	related to cardiolipin synthase
PIIN_00460	978	i	0.473415	21.29	Moniliophthora perniciosa FA553	fungi – basidiomycetes	ribosomal large subunit biogenesis protein	probable MAK16 protein
PIIN_00461	444	i	0.513514	21.29			---NA---	hypothetical orf
PIIN_00462	3357	i	0.511171	21.29	Laccaria bicolor S238N-H82	fungi – basidiomycetes	dna-directed rna polymerase iii polypeptide	probable DNA-directed RNA polymerase III, 130 KD subunit
PIIN_00463	4299	i	0.494068	21.29	Laccaria bicolor S238N-H82	fungi – basidiomycetes	metal resistance protein ycf1	probable YCF1 - Vacuolar ABC transporter responsible for vacuolar sequestration of glutathione-S-conjugates									-2.12
PIIN_00464	993	i	0.536757	21.29	Laccaria bicolor S238N-H82	fungi – basidiomycetes	protein	hypothetical orf									-2.07
PIIN_00465	1500	i	0.550667	21.29	Laccaria bicolor S238N-H82	fungi – basidiomycetes	conserved fungal protein	hypothetical orf
PIIN_11708	120	i	0.466667	21.29			---NA---	hypothetical orf
PIIN_00466	3231	i	0.519034	21.29	Laccaria bicolor S238N-H82	fungi – basidiomycetes	bromodomain containing protein	related to peregrin (bromodomain and PHD finger-containing protein 1)
PIIN_00467	624	i	0.551282	21.29	Laccaria bicolor S238N-H82	fungi – basidiomycetes	dna polymerase delta subunit 4	hypothetical orf
PIIN_00468	1095	i	0.539726	21.29	Coprinopsis cinerea okayama7#130	fungi – basidiomycetes	cell differentiation protein	probable rcd1 protein involved in sexual development	2.15
PIIN_00469	987	s	0.532928	21.29	Laccaria bicolor S238N-H82	fungi – basidiomycetes	udp-glucose:dolichyl-phosphate glucosyltransferase	related to dolichyl-phosphate beta-glucosyltransferase
PIIN_00470	3414	i	0.563269	21.29	Laccaria bicolor S238N-H82	fungi – basidiomycetes	regulation of carbohydrate metabolism-related protein	hypothetical orf	2.2						-2.61
PIIN_00471	894	i	0.52349	21.29	Laccaria bicolor S238N-H82	fungi – basidiomycetes	protein	hypothetical orf
PIIN_00472	522	i	0.515326	22.5	Laccaria bicolor S238N-H82	fungi – basidiomycetes	dihydrofolate reductase	related to DFR1 - dihydrofolate reductase								2.02
PIIN_00473	1080	i	0.544444	22.5	Laccaria bicolor S238N-H82	fungi – basidiomycetes	protein	hypothetical orf							-2.13
PIIN_00474	1344	i	0.532738	22.5	Laccaria bicolor S238N-H82	fungi – basidiomycetes	isocitrate dehydrogenase	probable isocitrate dehydrogenase [NADP] precursor
PIIN_00475	2046	i	0.525415	22.5	Postia placenta Mad-698-R	fungi – basidiomycetes	exopolysaccharide phosphotransferase	hypothetical orf							-2.12		-2.11
PIIN_00476	1800	i	0.547222	22.5	Anopheles gambiae str. PEST	metazoa	myosin heavy chain	hypothetical orf
PIIN_00477	1515	i	0.553135	22.5	Coprinopsis cinerea okayama7#130	fungi – basidiomycetes	serine hydroxymethyltransferase	probable serine hydroxymethyltransferase, cytosolic
PIIN_00478	1182	i	0.525381	22.5	Coprinopsis cinerea okayama7#130	fungi – basidiomycetes	nuclear pore sec13	related to nuclear pore protein
PIIN_00479	1440	i	0.518056	22.5	Postia placenta Mad-698-R	fungi – basidiomycetes	eukaryotic translation initiation factor 4e class ii	related to eukaryotic translation initiation factor 4E class II - Postia placenta Mad-698-R
PIIN_00480	1107	i	0.498645	22.5	Laccaria bicolor S238N-H82	fungi – basidiomycetes	protein	related to nuclease Le3
PIIN_00481	2595	i	0.503276	22.5	Coprinopsis cinerea okayama7#130	fungi – basidiomycetes	nmda receptor-regulated protein 1	related to n-terminal acetyltransferase 1						-2.06
PIIN_00482	2637	i	0.524839	22.5	Coprinopsis cinerea okayama7#130	fungi – basidiomycetes	protein	related to ubiquitin carboxyl-terminal hydrolase EC=3.1.2.15 - Coprinopsis cinerea
PIIN_00483	2547	i	0.524931	22.5	Laccaria bicolor S238N-H82	fungi – basidiomycetes	stress activated map kinase interacting	related to stress-activated map kinase interacting protein 1
PIIN_00484	354	i	0.516949	22.5			---NA---	hypothetical orf
PIIN_00485	1509	s	0.507621	22.5	Postia placenta Mad-698-R	fungi – basidiomycetes	glucan endo- -beta-glucosidase	related to beta-1,6-glucanase precursor			-2.02					2.17	4.29
PIIN_00486	831	i	0.518652	22.5	Coprinopsis cinerea okayama7#130	fungi – basidiomycetes	enoyl- hydratase isomerase family protein	related to enoyl-CoA hydratase/isomerase				-2.06	-2.22	-2.79
PIIN_00487	702	i	0.541311	22.5	Postia placenta Mad-698-R	fungi – basidiomycetes	predicted protein [Postia placenta Mad-698-R]	hypothetical orf
PIIN_00488	1086	i	0.539595	22.5	Laccaria bicolor S238N-H82	fungi – basidiomycetes	d-amino acid oxidase	related to D-aspartate oxidase EC=1.4.3.1 - Laccaria bicolor
PIIN_00489	1269	i	0.579196	22.5			---NA---	hypothetical orf	3.85			2.79	2.11
PIIN_00490	3252	i	0.563038	22.5			---NA---	hypothetical orf
PIIN_00491	966	i	0.532091	22.5	Postia placenta Mad-698-R	fungi – basidiomycetes	protein	related to integral membrane transporter or flippase that may transport LCBs from the cytoplasmic side toward the extracytoplasmic side of the membrane
PIIN_00492	1977	i	0.566515	22.5	Laccaria bicolor S238N-H82	fungi – basidiomycetes	protein	hypothetical orf
PIIN_00493	309	i	0.504854	22.5	Moniliophthora perniciosa FA553	fungi – basidiomycetes	hypothetical protein MPER_03128 [Moniliophthora perniciosa FA553]	hypothetical orf							2.93
PIIN_00494	1107	i	0.541102	22.5	Uncinocarpus reesii 1704	fungi – ascomycetes	protein	hypothetical orf				-2.11	-2.23	-2.87		-2.27	-2.28
PIIN_00495	3657	i	0.533771	22.5	Laccaria bicolor S238N-H82	fungi – basidiomycetes	zz type zinc finger domain-containing protein	hypothetical orf
PIIN_00496	1215	i	0.49465	20.18	Laccaria bicolor S238N-H82	fungi – basidiomycetes	protein	hypothetical orf
PIIN_00497	1140	i	0.479825	20.18	Moniliophthora perniciosa FA553	fungi – basidiomycetes	hypothetical protein MPER_08428 [Moniliophthora perniciosa FA553]	hypothetical orf
PIIN_00498	1197	i	0.467836	20.18	Laccaria bicolor S238N-H82	fungi – basidiomycetes	protein	hypothetical orf	-2.67				-2.18	-2.03			-2.27
PIIN_00499	1953	i	0.522273	20.18	Coprinopsis cinerea okayama7#130	fungi – basidiomycetes	calcium channel subunit cch1	hypothetical orf
PIIN_00500	1518	i	0.501318	20.18			---NA---	hypothetical orf
PIIN_00501	960	s	0.548958	20.18			---NA---	hypothetical orf
PIIN_00502	207	i	0.560386	20.18			---NA---	hypothetical orf
PIIN_00503	3021	i	0.553128	17.85	Coprinopsis cinerea okayama7#130	fungi – basidiomycetes	xylosidase arabinosidase	hypothetical orf
PIIN_00504	1812	i	0.562362	17.85			---NA---	hypothetical orf				4.39
PIIN_00505	3774	i	0.552729	21.1	Laccaria bicolor S238N-H82	fungi – basidiomycetes	cysteine protease atg4	hypothetical orf
PIIN_00506	1416	i	0.531073	21.1	Laccaria bicolor S238N-H82	fungi – basidiomycetes	zinc finger protein 364	hypothetical orf
PIIN_11709	1692	i	0.513002	21.1	Malassezia globosa CBS 7966	fungi – basidiomycetes	serine threonine protein	probable protein kinase DBF2
PIIN_00507	735	i	0.47619	21.1	Postia placenta Mad-698-R	fungi – basidiomycetes	kinetochore protein spc25	hypothetical orf
PIIN_00508	2676	i	0.553812	21.1	Laccaria bicolor S238N-H82	fungi – basidiomycetes	predicted protein [Laccaria bicolor S238N-H82]	hypothetical orf
PIIN_00509	675	i	0.497778	21.1	Coprinopsis cinerea okayama7#130	fungi – basidiomycetes	nudix (nucleoside diphosphate linked moiety x)-type motif 1	hypothetical orf
PIIN_00510	1917	i	0.490871	21.1	Coprinopsis cinerea okayama7#130	fungi – basidiomycetes	leukotriene a4 hydrolase	related to leukotriene-A4 hydrolase
PIIN_00511	2238	i	0.514745	21.1	Coprinopsis cinerea okayama7#130	fungi – basidiomycetes	methionyl-trna synthetase	probable MES1 - methionyl-tRNA synthetase
PIIN_00512	3384	i	0.518322	21.1	Coccidioides posadasii C735 delta SOWgp	fungi – ascomycetes	tpr repeat protein	hypothetical orf
PIIN_00513	576	i	0.539931	21.1	Coprinopsis cinerea okayama7#130	fungi – basidiomycetes	membrane biogenesis protein	related to YOP1 - Ypt-interacting protein
PIIN_00514	249	i	0.554217	21.1	Coprinopsis cinerea okayama7#130	fungi – basidiomycetes	predicted protein [Coprinopsis cinerea okayama7#130]	hypothetical orf
PIIN_00515	276	i	0.547101	21.1	Laccaria bicolor S238N-H82	fungi – basidiomycetes	40s ribosomal protein	hypothetical orf		-2.11					2.42	2.39
PIIN_00516	213	i	0.511737	21.1	Postia placenta Mad-698-R	fungi – basidiomycetes	protein	hypothetical orf
PIIN_00517	849	i	0.53828	21.1	Postia placenta Mad-698-R	fungi – basidiomycetes	eukaryotic translation initiation factor 4e class i	related to translation initiation factor eIF-4E
PIIN_00518	687	i	0.525473	21.1	Laccaria bicolor S238N-H82	fungi – basidiomycetes	iron-sulfur cluster assembly accessory protein	related to Fe/S cluster assembly protein ISA1
PIIN_00519	207	i	0.52657	21.1			---NA---	hypothetical orf
PIIN_00520	2301	i	0.518905	21.1	Laccaria bicolor S238N-H82	fungi – basidiomycetes	protein	hypothetical orf	2.52								2.73
PIIN_00521	834	i	0.53717	21.1	Coprinopsis cinerea okayama7#130	fungi – basidiomycetes	lipoate-protein ligase b	hypothetical orf
PIIN_00522	4203	i	0.569831	21.1	Postia placenta Mad-698-R	fungi – basidiomycetes	tpr repeat-containing protein	hypothetical orf
PIIN_00523	714	e	0.528011	21.1	Coprinopsis cinerea okayama7#130	fungi – basidiomycetes	glycoside hydrolase family 61 protein	hypothetical orf
PIIN_11710	1656	i	0.519928	21.1	Laccaria bicolor S238N-H82	fungi – basidiomycetes	membrane protein	Protein of unknown function localised to ER
PIIN_00524	2574	i	0.554779	21.1	Coprinopsis cinerea okayama7#130	fungi – basidiomycetes	protein	hypothetical orf						-2.52	-2.39	-2.61	-3.13
PIIN_00525	3594	i	0.511964	21.1	Methanosarcina barkeri str. Fusaro	archae	tpr repeat-containing protein	hypothetical orf
PIIN_00526	2649	i	0.574556	21.54	Laccaria bicolor S238N-H82	fungi – basidiomycetes	protein	hypothetical orf
PIIN_00527	2223	i	0.518668	21.54	Laccaria bicolor S238N-H82	fungi – basidiomycetes	golgi transport complex subunit cog4	related to conserved oligomeric Golgi complex component 4
PIIN_00528	2025	i	0.516543	21.54	Coprinopsis cinerea okayama7#130	fungi – basidiomycetes	actin-related protein arp5p	probable ARP5 - Actin-related protein
PIIN_00529	3888	i	0.502315	21.54	Chaetomium globosum CBS 148.51	fungi – ascomycetes	kinesin light chain 1	hypothetical orf
PIIN_00530	231	i	0.532468	21.54	Sordaria macrospora	fungi – ascomycetes	protein	hypothetical orf
PIIN_00531	1212	i	0.50165	21.54	Coprinopsis cinerea okayama7#130	fungi – basidiomycetes	l-allo-threonine aldolase	related to GLY1 - L-threonine aldolase, low-specific
PIIN_00532	1035	i	0.509179	21.54	Coprinopsis cinerea okayama7#130	fungi – basidiomycetes	predicted protein [Coprinopsis cinerea okayama7#130]	hypothetical orf
PIIN_00533	711	i	0.582278	21.54			---NA---	hypothetical orf
PIIN_00534	2076	i	0.518786	21.54	Laccaria bicolor S238N-H82	fungi – basidiomycetes	guanine nucleotide exchange factor	related to VPS9 (involved in vacuole trafficking)
PIIN_11712	1044	i	0.496169	21.54	Laccaria bicolor S238N-H82	fungi – basidiomycetes	ribosome production factor 1	related to RPF1 - involved in the assembly of the large ribosomal subunit
PIIN_00536	387	i	0.514212	21.54	Coprinopsis cinerea okayama7#130	fungi – basidiomycetes	transcription initiation factor tfiid subunit 10	probable TAF10 - TFIID and SAGA subunit
PIIN_11713	2286	i	0.510936	21.54	Laccaria bicolor S238N-H82	fungi – basidiomycetes	protein	hypothetical orf
PIIN_00537	1923	i	0.48934	21.54	Sorghum bicolor	plant	protein	hypothetical orf
PIIN_00538	4815	i	0.517757	21.54	Laccaria bicolor S238N-H82	fungi – basidiomycetes	glycogen debranching enzyme	probable 4-alpha-glucanotransferase / amylo-1,6-glucosidase (glycogen-debranching enzyme)
PIIN_00539	2079	i	0.55267	21.54			---NA---	hypothetical orf					2.3	2.61		3.84	3.49
PIIN_00540	1968	i	0.504573	21.54	Laccaria bicolor S238N-H82	fungi – basidiomycetes	protein	hypothetical orf
PIIN_00541	2373	i	0.552044	21.54	Laccaria bicolor S238N-H82	fungi – basidiomycetes	predicted protein [Laccaria bicolor S238N-H82]	hypothetical orf
PIIN_00542	1749	i	0.542596	21.54	Laccaria bicolor S238N-H82	fungi – basidiomycetes	predicted protein [Laccaria bicolor S238N-H82]	hypothetical orf
PIIN_00543	1638	i	0.525031	21.54	Postia placenta Mad-698-R	fungi – basidiomycetes	smr domain-containing protein	hypothetical orf
PIIN_00544	1473	i	0.510523	21.54	Laccaria bicolor S238N-H82	fungi – basidiomycetes	vhs domain protein	related to LSB5 - possible role in the regulation of actin cytoskeletal organization
PIIN_00545	2505	i	0.499002	21.54	Postia placenta Mad-698-R	fungi – basidiomycetes	protein	hypothetical orf
PIIN_00546	249	i	0.473896	21.54			---NA---	hypothetical orf
PIIN_00547	2076	i	0.5	21.54	Coprinopsis cinerea okayama7#130	fungi – basidiomycetes	protein	hypothetical orf										0.166667	PIIN_11382
PIIN_00548	1245	i	0.483534	21.54			---NA---	hypothetical orf	5.34			11.79
PIIN_00549	2616	i	0.563456	21.54	Coprinopsis cinerea okayama7#130	fungi – basidiomycetes	lipase	related to lipase
PIIN_00550	1005	i	0.483582	21.54	Laccaria bicolor S238N-H82	fungi – basidiomycetes	activator 1 37 kda subunit	probable RFC4 - DNA replication factor C, 37 kDa subunit
PIIN_00551	594	i	0.510101	21.54	Postia placenta Mad-698-R	fungi – basidiomycetes	myosin regulatory light chain smooth muscle isoform	related to Myosin regulatory light chain 2-A, smooth muscle isoform
PIIN_00552	2955	i	0.557022	21.54			---NA---	hypothetical orf								-2.09
PIIN_00553	693	i	0.500722	21.54	Moniliophthora perniciosa FA553	fungi – basidiomycetes	hypothetical protein MPER_09812 [Moniliophthora perniciosa FA553]	hypothetical orf
PIIN_00554	1548	i	0.524548	21.54	Moniliophthora perniciosa FA553	fungi – basidiomycetes	seryl-trna synthetase	related to mitochondrial seryl-tRNA synthetases						-2.1			-3.13
PIIN_00555	711	i	0.514768	21.54			---NA---	hypothetical orf	2.53
PIIN_00556	546	i	0.545788	10.53			---NA---	hypothetical orf									4.16
PIIN_11750	786	i	0.525445	22.37	Laccaria bicolor S238N-H82	fungi – basidiomycetes	riken cdna 4933439f18 gene	hypothetical orf
PIIN_00557	1272	i	0.505503	22.37	Coprinopsis cinerea okayama7#130	fungi – basidiomycetes	integral membrane protein	hypothetical orf
PIIN_00558	1452	i	0.52686	22.37	Ustilago maydis 521	fungi – basidiomycetes	potential caspase	probable MCA1 - Metacaspase
PIIN_00559	1557	i	0.527938	22.37	Coprinopsis cinerea okayama7#130	fungi – basidiomycetes	cytochrome p450 oxidoreductase -	related to O-methylsterigmatocystin oxidoreductase			-3.84			-2.57
PIIN_00560	3489	i	0.542562	22.37	Laccaria bicolor S238N-H82	fungi – basidiomycetes	protein	hypothetical orf							-2.21
PIIN_00561	348	e	0.537356	22.37			---NA---	hypothetical orf				2.57	3.2	2.89		2.66	2.14	1	PIIN_05098, PIIN_05865, PIIN_06837, PIIN_09643
PIIN_00562	1146	i	0.519197	22.37			---NA---	hypothetical orf
PIIN_00563	1146	i	0.500873	22.37	Coprinopsis cinerea okayama7#130	fungi – basidiomycetes	predicted protein [Coprinopsis cinerea okayama7#130]	hypothetical orf					2.22	2.77		2.32	3.34
PIIN_00564	1968	i	0.508638	22.37	Laccaria bicolor S238N-H82	fungi – basidiomycetes	wd domain protein	hypothetical orf
PIIN_00565	1200	s	0.518333	22.37	Coprinopsis cinerea okayama7#130	fungi – basidiomycetes	glutaminyl-peptide cyclotransferase-like	related to glutaminyl-peptide cyclotransferase precursor
PIIN_00566	564	e	0.515957	22.37	Coprinopsis cinerea okayama7#130	fungi – basidiomycetes	endoglucanase ii	related to endoglucanase B
PIIN_00567	1542	i	0.535019	22.37	Laccaria bicolor S238N-H82	fungi – basidiomycetes	escrt-i component	hypothetical orf
PIIN_00568	1482	i	0.51552	22.37	Postia placenta Mad-698-R	fungi – basidiomycetes	cell surface receptor mfs transporter	hypothetical orf
PIIN_00569	618	i	0.529126	22.37			---NA---	hypothetical orf
PIIN_00570	1611	s	0.536313	22.37	Postia placenta Mad-698-R	fungi – basidiomycetes	protein	related to cytochrome P450
PIIN_00571	663	i	0.502262	22.37			---NA---	hypothetical orf					-2.09		-2.35	-2.42
PIIN_00572	603	i	0.509121	22.37	Cryptococcus neoformans var. neoformans JEC21	fungi – basidiomycetes	gaf domain nucleotide-binding protein	hypothetical orf		-2.11			2.09		2.71	3.13	2.01
PIIN_00573	477	i	0.484277	22.37	Laccaria bicolor S238N-H82	fungi – basidiomycetes	sumo conjugating enzyme	probable ubiquitin--protein ligase hus5
PIIN_00574	1359	i	0.520235	22.37	Laccaria bicolor S238N-H82	fungi – basidiomycetes	hypothetical protein LACBIDRAFT_378866 [Laccaria bicolor S238N-H82]	hypothetical orf					2.14	2.64		2.03	3.97
PIIN_00575	1422	i	0.507032	22.37	Laccaria bicolor S238N-H82	fungi – basidiomycetes	sphingosine kinase	related to LCB5 - sphingolipid long chain base kinase
PIIN_00576	825	i	0.499394	22.37	Coprinopsis cinerea okayama7#130	fungi – basidiomycetes	methyltransferase type 11	hypothetical orf
PIIN_00577	537	i	0.540037	22.37	Laccaria bicolor S238N-H82	fungi – basidiomycetes	proteasome component	probable multicatalytic endopeptidase complex chain PRE1
PIIN_00578	1632	i	0.511029	22.37	Laccaria bicolor S238N-H82	fungi – basidiomycetes	-dimethylguanosine trna methyltransferase	related to N2,N2-dimethylguanosine tRNA methyltransferase
PIIN_00579	570	i	0.514035	22.37	Laccaria bicolor S238N-H82	fungi – basidiomycetes	abc transporter related	hypothetical orf
PIIN_00580	1521	i	0.493097	22.37	Tuber melanosporum Mel28	fungi – ascomycetes	hypothetical protein [Tuber melanosporum Mel28]	hypothetical orf
PIIN_11715	1587	i	0.517328	22.37	Laccaria bicolor S238N-H82	fungi – basidiomycetes	protein	related to lariat-debranching enzyme
PIIN_00581	2952	i	0.501355	22.37	Methanosarcina barkeri str. Fusaro	archae	tpr repeat-containing protein	hypothetical orf									2.36
PIIN_00582	687	i	0.512373	22.37	Laccaria bicolor S238N-H82	fungi – basidiomycetes	set domain protein	related to SET domain protein - Laccaria bicolor			-2.05					2.27	3.85
PIIN_00583	2340	i	0.513675	22.37	Laccaria bicolor S238N-H82	fungi – basidiomycetes	abc transporter related	related to multidrug resistance protein
PIIN_00584	1926	i	0.555556	22.37	Laccaria bicolor S238N-H82	fungi – basidiomycetes	differentiation regulator	related to RNA binding protein Nrd1 (Negative regulator of differentiation)
PIIN_00585	378	i	0.515873	22.37	Laccaria bicolor S238N-H82	fungi – basidiomycetes	transcription initiation factor iia small chain	probable TFIIA subunit [transcription initiation factor]							2.1	2.83
PIIN_00586	1275	i	0.511373	22.37	Coprinopsis cinerea okayama7#130	fungi – basidiomycetes	hypothetical protein CC1G_11981 [Coprinopsis cinerea okayama7#130]	related to COQ2 - para-hydroxybenzoate--polyprenyltransferase
PIIN_00587	3018	i	0.510603	22.37	Coprinopsis cinerea okayama7#130	fungi – basidiomycetes	ubiquitin protein ligase e3c	related to ubiquitin protein ligase e3							-2.1
PIIN_00588	549	i	0.530055	22.37			---NA---	hypothetical orf									-2.51
PIIN_00589	837	i	0.550777	21.64	Verticillium albo-atrum VaMs.102	fungi – ascomycetes	conserved hypothetical protein [Verticillium albo-atrum VaMs.102]	hypothetical orf									-2.31
PIIN_00590	1077	i	0.547818	21.64	Neosartorya fischeri NRRL 181	fungi – ascomycetes	aldolase citrate lyase family protein	related to 2,4-dihydroxyhept-2-ene-1,7-dioic acid aldolase			2.84	2.36	2.33	2.15	2.83
PIIN_00591	1041	i	0.505283	21.64	Tuber melanosporum Mel28	fungi – ascomycetes	hypothetical protein [Tuber melanosporum Mel28]	hypothetical orf						3.45			3.48
PIIN_00592	1428	i	0.523109	21.64	Postia placenta Mad-698-R	fungi – basidiomycetes	protein	hypothetical orf
PIIN_00593	945	i	0.533333	21.64	Laccaria bicolor S238N-H82	fungi – basidiomycetes	ring finger domain protein	hypothetical orf
PIIN_00594	1371	i	0.498177	21.64	Laccaria bicolor S238N-H82	fungi – basidiomycetes	protein	hypothetical orf								2.02	2.09
PIIN_00595	1530	i	0.536601	21.64	Laccaria bicolor S238N-H82	fungi – basidiomycetes	predicted protein [Laccaria bicolor S238N-H82]	hypothetical orf
PIIN_00596	1677	i	0.509243	21.64	Coprinopsis cinerea okayama7#130	fungi – basidiomycetes	solute carrier family 41 member 1	hypothetical orf
PIIN_00597	1059	i	0.518414	21.64	Coprinopsis cinerea okayama7#130	fungi – basidiomycetes	voltage-gated potassium channel beta-2 subunit	probable potassium channel beta subunit protein
PIIN_00598	1815	i	0.545455	21.64	Coprinopsis cinerea	fungi – basidiomycetes	hypothetical fungal pheromone ste3-type	related to pheromone receptor - Coprinopsis cinerea
PIIN_00599	693	i	0.554113	21.64			---NA---	hypothetical orf	2.3			2.63
PIIN_00600	885	i	0.532203	21.64	Coprinopsis cinerea okayama7#130	fungi – basidiomycetes	predicted protein [Coprinopsis cinerea okayama7#130]	hypothetical orf							3.05
PIIN_00601	1734	i	0.529412	21.64	Laccaria bicolor S238N-H82	fungi – basidiomycetes	rhomboid family membrane protein	related to membrane protein				-2.03
PIIN_00602	1158	s	0.531952	21.64	Hypsizygus marmoreus	fungi – basidiomycetes	peptidase s8 and s53 subtilisin kexin sedolisin	probable subtilisin-like serine protease					-2.31	-3.29			-2.49
PIIN_00603	1923	i	0.5117	21.64	Postia placenta Mad-698-R	fungi – basidiomycetes	predicted protein [Postia placenta Mad-698-R]	hypothetical orf
PIIN_00604	1464	i	0.519809	21.64	Laccaria bicolor S238N-H82	fungi – basidiomycetes	protein	hypothetical orf
PIIN_00605	2412	s	0.513682	21.64	Laccaria bicolor S238N-H82	fungi – basidiomycetes	prenylcysteine oxidase	related to prenylcysteine oxidase precursor
PIIN_00606	14436	i	0.515655	21.64	Cryptococcus neoformans var. neoformans B-3501A	fungi – basidiomycetes	MDN1 midasin family protein	related to midasin (AAA ATPase)					-2.69	-2.91			-3.17
PIIN_00607	798	i	0.548872	21.64			---NA---	hypothetical orf
PIIN_00608	564	i	0.526596	21.64			---NA---	hypothetical orf
PIIN_00609	873	i	0.530355	21.64	Laccaria bicolor S238N-H82	fungi – basidiomycetes	adrm1 protein	hypothetical orf
PIIN_00610	2151	i	0.51046	21.64	Ustilago maydis 521	fungi – basidiomycetes	actin polymerization protein	related to BZZ1 - Myo3/5p-Bee1p-Vrp1p actin assembly complex component
PIIN_00611	2454	i	0.564792	21.64	Mesorhizobium sp. BNC1	bacteria – proteobacteria	hypothetical protein Meso_1125 [Mesorhizobium sp. BNC1]	hypothetical orf	3.47			3.12			2.66
PIIN_00612	1542	i	0.537613	21.64	Cryptococcus heveanensis	fungi – basidiomycetes	mfs transporter	related to ESBP6 - similarity to monocarboxylate transporter								-2.83
PIIN_00613	903	i	0.522702	21.64	Laccaria bicolor S238N-H82	fungi – basidiomycetes	predicted protein [Laccaria bicolor S238N-H82]	hypothetical orf
PIIN_00614	1689	i	0.519242	21.64	Laccaria bicolor S238N-H82	fungi – basidiomycetes	choline kinase	hypothetical orf
PIIN_00615	1227	i	0.508557	21.64	Laccaria bicolor S238N-H82	fungi – basidiomycetes	rna polymerase ii accessory cdc73 family	related to RNA polymerase II-associated protein - Laccaria bicolor
PIIN_00616	1290	i	0.549612	21.64	Gibberella zeae PH-1	fungi – ascomycetes	phd finger domain	related to p33ING1b (ING1) protein
PIIN_11716	1518	i	0.507905	21.64	Laccaria bicolor S238N-H82	fungi – basidiomycetes	protein	hypothetical orf
PIIN_00617	825	i	0.495758	21.64	Laccaria bicolor S238N-H82	fungi – basidiomycetes	translin-associated protein x	hypothetical orf
PIIN_00618	2037	i	0.539519	21.64	Cryptococcus neoformans var. neoformans JEC21	fungi – basidiomycetes	hypothetical protein CNI01970 [Cryptococcus neoformans var. neoformans JEC21]	hypothetical orf
PIIN_00619	1089	i	0.519743	21.64	Cryptococcus neoformans var. neoformans B-3501A	fungi – basidiomycetes	cytoplasm protein	hypothetical orf
PIIN_00620	1194	i	0.505863	21.64	Laccaria bicolor S238N-H82	fungi – basidiomycetes	aspartate aminotransferase	probable aspartate aminotransferase, cytoplasmic
PIIN_00621	1065	s	0.505164	21.64	Athelia rolfsii	fungi – basidiomycetes	endopolygalacturonase 2 precursor	related to endo-polygalacturonase
PIIN_00622	636	i	0.512579	21.64	Ajellomyces capsulatus H143	fungi – ascomycetes	conserved hypothetical protein [Ajellomyces capsulatus H143]	hypothetical orf
PIIN_00623	798	i	0.498747	21.64	Coprinopsis cinerea okayama7#130	fungi – basidiomycetes	protein	related to polypeptide chain release factors
PIIN_00624	801	i	0.510612	21.64	Coprinopsis cinerea okayama7#130	fungi – basidiomycetes	pyruvate dehydrogenase protein x mitochondrial precursor	related to pyruvate dehydrogenase complex protein X precursor, dihydrolipoamide acetyltransferase component									-2.14
PIIN_00625	1047	i	0.487106	21.64	Laccaria bicolor S238N-H82	fungi – basidiomycetes	rad1 homolog ( pombe)	hypothetical orf				-2.06
PIIN_00626	915	i	0.50929	21.64	Laccaria bicolor S238N-H82	fungi – basidiomycetes	cleavage stimulation 3 pre-rna subunit tau	related to Cleavage stimulation factor
PIIN_00627	1260	i	0.497619	21.64	Coprinopsis cinerea okayama7#130	fungi – basidiomycetes	upf0187 domain membrane protein	hypothetical orf
PIIN_00628	2739	i	0.500183	21.64	Coprinopsis cinerea okayama7#130	fungi – basidiomycetes	aminopeptidase	probable AAP1 - alanine/arginine aminopeptidase
PIIN_00629	366	i	0.486339	21.64	Schizosaccharomyces japonicus yFS275	fungi – ascomycetes	nuclear transport factor 2	related to nuclear transport factor
PIIN_11717	2082	i	0.50048	21.64	Laccaria bicolor S238N-H82	fungi – basidiomycetes	vacuolar dynamin-like gtpase	probable ember of the dynamin family of GTPases
PIIN_00630	3687	i	0.5278	21.64	Laccaria bicolor S238N-H82	fungi – basidiomycetes	sterol regulatory element-binding protein cleavage-activating protein	related to Sterol regulatory element binding protein cleavage-activating protein
PIIN_00631	2574	i	0.50272	21.64	Aedes aegypti	metazoa	elegans protein partially confirmed by transcript evidence	hypothetical orf
PIIN_00632	1218	i	0.510673	21.64	Laccaria bicolor S238N-H82	fungi – basidiomycetes	viral a-type inclusion protein	hypothetical orf									2.56
PIIN_00633	606	i	0.526403	21.64	Coprinopsis cinerea okayama7#130	fungi – basidiomycetes	imidazoleglycerol-phosphate dehydratase	probable HIS3 - imidazoleglycerol-phosphate dehydratase
PIIN_00634	2196	i	0.515483	21.64	Coprinopsis cinerea okayama7#130	fungi – basidiomycetes	protein phosphatase regulatory subunit	related to B56-delta regulatory subunit of protein phosphatase 2A
PIIN_11751	1656	i	0.521135	21.64	Pyrenophora tritici-repentis Pt-1C-BFP	fungi – ascomycetes	protein	hypothetical orf
PIIN_00635	906	s	0.477925	21.64	Laccaria bicolor S238N-H82	fungi – basidiomycetes	protein	hypothetical orf
PIIN_00636	426	i	0.478873	21.64			---NA---	hypothetical orf
PIIN_00637	417	i	0.450839	20.86			---NA---	hypothetical orf										0.8	PIIN_10385
PIIN_00638	1482	i	0.513495	20.86	Candida tropicalis MYA-3404	fungi – ascomycetes	mfs efflux	hypothetical orf		4.32	10.14	5.58	8.25	13.96	6.12			0.166667	PIIN_00639
PIIN_00640	2019	i	0.547796	20.86	Laccaria bicolor S238N-H82	fungi – basidiomycetes	cbs and pb1 domain-containing protein	hypothetical orf										1	PIIN_00639
PIIN_00641	1059	i	0.544854	20.86	Postia placenta Mad-698-R	fungi – basidiomycetes	protein	hypothetical orf
PIIN_00642	552	i	0.53442	20.86	Laccaria bicolor S238N-H82	fungi – basidiomycetes	mitochondrial protein sorting	related to protein involved in intramitochondrial protein sorting
PIIN_00643	1701	i	0.561434	20.86			---NA---	hypothetical orf
PIIN_00644	1458	i	0.550754	20.86	Postia placenta Mad-698-R	fungi – basidiomycetes	protein	hypothetical orf	3.39
PIIN_00645	591	i	0.558376	20.86	Moniliophthora perniciosa FA553	fungi – basidiomycetes	iron-sulfur cluster assembly accessory protein	related to iron transport protein			2.1
PIIN_00646	1020	i	0.563725	20.86	Laccaria bicolor S238N-H82	fungi – basidiomycetes	mediator of rna polymerase ii transcription subunit 6	hypothetical orf
PIIN_00647	2229	i	0.547779	20.86	Laccaria bicolor S238N-H82	fungi – basidiomycetes	mfs drug	related to multidrug resistance proteins
PIIN_00648	1392	i	0.54023	20.86	Laccaria bicolor S238N-H82	fungi – basidiomycetes	mitochondrial chaperone	related to MDJ1 - heat shock protein									-2.64
PIIN_00649	1473	i	0.545146	20.86			---NA---	hypothetical orf
PIIN_00650	885	i	0.528814	20.86	Laccaria bicolor S238N-H82	fungi – basidiomycetes	predicted protein [Laccaria bicolor S238N-H82]	hypothetical orf
PIIN_00651	588	i	0.547619	20.86			---NA---	hypothetical orf
PIIN_00652	1005	i	0.563184	20.86	Coprinopsis cinerea okayama7#130	fungi – basidiomycetes	predicted protein [Coprinopsis cinerea okayama7#130]	hypothetical orf
PIIN_00653	1326	i	0.521116	20.86	Laccaria bicolor S238N-H82	fungi – basidiomycetes	pyridine nucleotide-disulphide	related to sulfide:quinone oxidoreductase, mitochondrial precursor
PIIN_00654	1278	i	0.539124	20.86	Coprinopsis cinerea okayama7#130	fungi – basidiomycetes	protein	hypothetical orf				-4.44			-6.3
PIIN_00655	1458	i	0.538409	20.86	Coprinopsis cinerea okayama7#130	fungi – basidiomycetes	mfs monocarboxylic acid	related to carboxyl methyl transferase
PIIN_00656	3678	i	0.517673	---NA---	Laccaria bicolor S238N-H82	fungi – basidiomycetes	protein	related to WD40-repeat protein (notchless protein)										0.5	PIIN_03449, PIIN_06326, PIIN_08213
PIIN_00657	4482	i	0.512494	21.18	Laccaria bicolor S238N-H82	fungi – basidiomycetes	wd40 domain protein	related to WD40-repeat protein (notchless protein)
PIIN_00658	1062	i	0.538606	21.18	Pisolithus sp. 441	fungi – basidiomycetes	g-protein complex alpha subunit	related to guanine nucleotide-binding protein alpha-1 subunit
PIIN_00659	942	i	0.52017	21.18	Coprinopsis cinerea okayama7#130	fungi – basidiomycetes	pirin	related to pirin							2.07
PIIN_00660	1665	i	0.525526	21.18	Laccaria bicolor S238N-H82	fungi – basidiomycetes	amino acid permease	probable DIP5 - glutamate and aspartate permease - able to mediate transport of other amino acids				2.62	2.61	2.55	2.08	2.8
PIIN_00661	2154	i	0.510214	21.18	Coprinopsis cinerea okayama7#130	fungi – basidiomycetes	gtp binding	hypothetical orf
PIIN_00662	969	i	0.50774	21.18	Postia placenta Mad-698-R	fungi – basidiomycetes	aflatoxin b1 aldehyde reductase member 2	related to aldehyde reductase
PIIN_00663	357	i	0.512605	21.18	Laccaria bicolor S238N-H82	fungi – basidiomycetes	vacuolar atp synthase subunit f	probable VMA7 - H+-ATPase V1 domain 14 kDa subunit, vacuolar								2.65
PIIN_00664	789	i	0.52725	21.18	Laccaria bicolor S238N-H82	fungi – basidiomycetes	protein	hypothetical orf							-2.05
PIIN_00665	1392	i	0.510057	21.18	Postia placenta Mad-698-R	fungi – basidiomycetes	mitochondrial pyruvate dehydrogenase	related to branched-chain alpha-ketoacid dehydrogenase kinase, mitochondrial precursor
PIIN_00666	618	i	0.487055	21.18	Coprinopsis cinerea okayama7#130	fungi – basidiomycetes	predicted protein [Coprinopsis cinerea okayama7#130]	hypothetical orf
PIIN_00667	666	i	0.486486	21.18	Laccaria bicolor S238N-H82	fungi – basidiomycetes	protein	hypothetical orf									3.79
PIIN_00668	1029	i	0.510204	21.18	Laccaria bicolor S238N-H82	fungi – basidiomycetes	peroxisome assembly protein 10	hypothetical orf
PIIN_00669	225	i	0.484444	21.18	Coprinopsis cinerea okayama7#130	fungi – basidiomycetes	hypothetical protein CC1G_03754 [Coprinopsis cinerea okayama7#130]	hypothetical orf
PIIN_00670	2628	i	0.527778	21.18	Coprinopsis cinerea okayama7#130	fungi – basidiomycetes	vps20-associated 1 homolog ( cerevisiae)	hypothetical orf
PIIN_00671	567	i	0.548501	21.18			---NA---	hypothetical orf
PIIN_00672	2613	i	0.52124	21.18	Laccaria bicolor S238N-H82	fungi – basidiomycetes	predicted protein [Laccaria bicolor S238N-H82]	hypothetical orf
PIIN_00673	1125	i	0.543111	21.18	Laccaria bicolor S238N-H82	fungi – basidiomycetes	actin-binding cofilin tropomyosin family	related to tyrosine kinase A6						2.27		2.54	3.55
PIIN_00674	1575	i	0.572063	21.18			---NA---	hypothetical orf
PIIN_00675	507	i	0.544379	21.18	Coprinopsis cinerea okayama7#130	fungi – basidiomycetes	hypothetical protein CC1G_11616 [Coprinopsis cinerea okayama7#130]	hypothetical orf								2.08
PIIN_00676	2367	i	0.520068	21.18	Coprinopsis cinerea okayama7#130	fungi – basidiomycetes	major facilitator superfamily multidrug- dha1 sub-family	related to E.coli tetracycline resistance protein TCR1
PIIN_00677	4395	i	0.498976	21.18	Coprinopsis cinerea okayama7#130	fungi – basidiomycetes	protein	related to WD40-repeat protein (notchless protein)
PIIN_00678	2001	i	0.506747	21.18			---NA---	hypothetical orf
PIIN_00679	2100	i	0.54	21.18	Laccaria bicolor S238N-H82	fungi – basidiomycetes	predicted protein [Laccaria bicolor S238N-H82]	hypothetical orf	2.25
PIIN_00680	3129	i	0.503036	21.18	Laccaria bicolor S238N-H82	fungi – basidiomycetes	protein	hypothetical orf
PIIN_00681	2109	i	0.554765	21.18	Laccaria bicolor S238N-H82	fungi – basidiomycetes	sir2 family histone	related to NAD-dependent histone deacetylase
PIIN_00682	1488	i	0.570565	21.18	Coprinopsis cinerea okayama7#130	fungi – basidiomycetes	c6 transcription	hypothetical orf
PIIN_00683	1005	i	0.593035	21.18	Coprinopsis cinerea okayama7#130	fungi – basidiomycetes	c6 transcription	hypothetical orf			-2.02					2.52	2.25
PIIN_00684	531	i	0.508475	21.18			---NA---	hypothetical orf								2.11	2.45
PIIN_00685	2787	i	0.515608	21.18	Laccaria bicolor S238N-H82	fungi – basidiomycetes	mitochondrial mrna processing protein	related to PET127 - component of mitochondrial translation system
PIIN_00686	1596	i	0.496241	21.18	Moniliophthora perniciosa FA553	fungi – basidiomycetes	mynd finger family protein	hypothetical orf									2.37
PIIN_00687	594	i	0.491582	21.18	Laccaria bicolor S238N-H82	fungi – basidiomycetes	protein	related to ARL1 - ADP-ribosylation factor
PIIN_00688	1113	i	0.51752	21.18	Penicillium marneffei ATCC 18224	fungi – ascomycetes	possible phosphatidylinositol diacylglycerol-lyase	hypothetical orf
PIIN_00689	633	i	0.527646	21.18	Coprinopsis cinerea okayama7#130	fungi – basidiomycetes	peroxisomal membrane protein	related to peroxisomal membrane protein 4
PIIN_00690	654	i	0.480122	21.18	Ostreococcus tauri	plant	mynd domain	hypothetical orf
PIIN_00691	1680	i	0.50119	21.18	Coprinopsis cinerea okayama7#130	fungi – basidiomycetes	atp-dependent rna helicase has1	probable HAS1 - helicase associated with Set1p									-2.13
PIIN_00692	2571	i	0.532478	21.18	Coprinopsis cinerea okayama7#130	fungi – basidiomycetes	dna replication licensing factor mcm3	probable MCM3 - subunit of pre-replication complex
PIIN_00693	222	i	0.572072	21.18	Postia placenta Mad-698-R	fungi – basidiomycetes	g-protein gamma subunit	hypothetical orf								2.37
PIIN_00694	1701	i	0.518519	21.18	Laccaria bicolor S238N-H82	fungi – basidiomycetes	6-phosphofructo-2-kinase fructose- -biphosphatase 2	probable FBP26 - fructose-2,6-bisphosphatase
PIIN_00695	663	i	0.509804	21.18	Laccaria bicolor S238N-H82	fungi – basidiomycetes	phosphatidylinositol-glycan biosynthesis class x protein isoform 1 precursor	hypothetical orf
PIIN_00696	681	i	0.519824	21.18	Coprinopsis cinerea okayama7#130	fungi – basidiomycetes	ras homolog gene member a	probable RHO1 - GTP-binding protein of the rho subfamily of ras-like proteins
PIIN_00697	1044	s	0.571839	21.18	Piriformospora indica	fungi – basidiomycetes	expansin family protein	related to expansin family protein - Laccaria bicolor				-2.48	-2.8	-2.84	-2.21	-2.12	-2.13
PIIN_00698	2082	i	0.552834	21.18	Coprinopsis cinerea okayama7#130	fungi – basidiomycetes	polyadenylate-binding protein	related to mRNA polyadenylate-binding protein PAB1
PIIN_00699	798	i	0.510025	21.18	Laccaria bicolor S238N-H82	fungi – basidiomycetes	secretory carrier membrane protein 4	related to secretory carrier-associated membrane protein 2
PIIN_00700	1848	i	0.521645	21.18	Laccaria bicolor S238N-H82	fungi – basidiomycetes	transcription factor	hypothetical orf
PIIN_00701	1584	i	0.535354	21.18	Laccaria bicolor S238N-H82	fungi – basidiomycetes	suppressor of potassium transport defect 3 (skd3 protein)	hypothetical orf
PIIN_00702	2025	i	0.500741	21.18	Ashbya gossypii ATCC 10895	fungi – ascomycetes	proteophosphoglycan 5	hypothetical orf		5.59	3.63	6.66	3	2.19
PIIN_00703	738	i	0.47561	21.18			---NA---	hypothetical orf
PIIN_00704	2106	i	0.521368	21.18	Coprinopsis cinerea okayama7#130	fungi – basidiomycetes	alkaline phosphatase family protein	hypothetical orf						-2.08			-2.38
PIIN_00705	297	i	0.518519	21.18	Coprinopsis cinerea okayama7#130	fungi – basidiomycetes	predicted protein [Coprinopsis cinerea okayama7#130]	hypothetical orf		-2.05					2.41	2.22
PIIN_00706	1500	i	0.536	21.18	Postia placenta Mad-698-R	fungi – basidiomycetes	protein	hypothetical orf
PIIN_00707	774	i	0.485788	21.18	Laccaria bicolor S238N-H82	fungi – basidiomycetes	maintenance of ploidy protein mob2	related to MOB2 - required for maintenance in ploidy
PIIN_00708	1020	i	0.478431	21.18	Coprinopsis cinerea okayama7#130	fungi – basidiomycetes	cell division cycle 123 homolog ( cerevisiae)	related to cell cycle progression protein
PIIN_00709	2586	i	0.510441	21.18	Coprinopsis cinerea okayama7#130	fungi – basidiomycetes	protein	hypothetical orf
PIIN_11826	3708	i	0.494337	21.18	Coprinopsis cinerea okayama7#130	fungi – basidiomycetes	dna repair protein rad50	probable RAD50 - DNA repair protein
PIIN_00710	2508	i	0.516746	21.18	Laccaria bicolor S238N-H82	fungi – basidiomycetes	protein	hypothetical orf							-2.04
PIIN_11718	1269	i	0.539007	21.18	Postia placenta Mad-698-R	fungi – basidiomycetes	mitochondrial import protein mmp37	related to proline transport helper PTH1
PIIN_00711	795	i	0.549686	21.18			---NA---	hypothetical orf
PIIN_00712	1041	i	0.56196	21.18	Laccaria bicolor S238N-H82	fungi – basidiomycetes	protein	hypothetical orf
PIIN_00713	1434	i	0.520921	21.18	Coprinopsis cinerea okayama7#130	fungi – basidiomycetes	protein	related to protein involved in cell growth
PIIN_00714	1536	i	0.553385	21.18	Coprinopsis cinerea okayama7#130	fungi – basidiomycetes	f y-rich n-terminus family protein	hypothetical orf
PIIN_00715	927	i	0.536138	21.18			---NA---	hypothetical orf
PIIN_00716	1974	i	0.534448	21.18	Coprinopsis cinerea okayama7#130	fungi – basidiomycetes	mfs transporter family	related to Atg-22 autophagy-related protein 22
PIIN_00717	552	i	0.496377	21.18	Laccaria bicolor S238N-H82	fungi – basidiomycetes	predicted protein [Laccaria bicolor S238N-H82]	hypothetical orf
PIIN_00718	642	i	0.507788	21.89	Coprinopsis cinerea okayama7#130	fungi – basidiomycetes	predicted protein [Coprinopsis cinerea okayama7#130]	hypothetical orf				2.05	2.07	2.12		2.73		1	PIIN_00719
PIIN_11673	2301	i	0.522816	21.89	Lachancea thermotolerans	fungi – ascomycetes	sequence orphan	hypothetical orf
PIIN_00720	2778	i	0.49676	21.89	Coprinopsis cinerea okayama7#130	fungi – basidiomycetes	cytochrome p450 monooxygenase	related to O-methylsterigmatocystin oxidoreductase
PIIN_00721	2040	i	0.520098	21.89	Coprinopsis cinerea okayama7#130	fungi – basidiomycetes	protein	hypothetical orf						2.04
PIIN_00722	912	i	0.506579	21.89	Coprinopsis cinerea okayama7#130	fungi – basidiomycetes	predicted protein [Coprinopsis cinerea okayama7#130]	hypothetical orf									-2.14
PIIN_00723	663	e	0.476621	21.89	Streptomyces bingchenggensis BCW-1	bacteria – actinobacteria	cellulose-binding family ii	related to acetylxylan esterase
PIIN_00724	2238	i	0.507149	21.89	Laccaria bicolor S238N-H82	fungi – basidiomycetes	dna replication licensing factor mcm5	probable CDC46 - cell division control protein
PIIN_00725	747	i	0.539491	21.89	Moniliophthora perniciosa FA553	fungi – basidiomycetes	u2 small nuclear ribonucleoprotein a	related to U2 snRNP protein A`
PIIN_00726	834	i	0.538369	21.89			---NA---	hypothetical orf
PIIN_11719	852	i	0.514085	21.89	Cryptococcus neoformans var. neoformans JEC21	fungi – basidiomycetes	alkaline ceramidase 3	hypothetical orf
PIIN_00727	2286	i	0.55818	21.89	Cryptococcus neoformans var. neoformans B-3501A	fungi – basidiomycetes	protein	related to SNF1-related protein kinase KIN10
PIIN_00728	864	i	0.537037	21.89	Coprinopsis cinerea okayama7#130	fungi – basidiomycetes	glyoxalase bleomycin resistance protein dioxygenase	hypothetical orf
PIIN_00729	1926	i	0.482347	21.89	Coprinopsis cinerea okayama7#130	fungi – basidiomycetes	atp-dependent rrna helicase spb4	related to SPB4 - ATP-dependent RNA helicase of DEAH box family
PIIN_00730	1320	i	0.487121	21.89	Laccaria bicolor S238N-H82	fungi – basidiomycetes	protein	hypothetical orf
PIIN_00731	4239	i	0.512385	21.89	Schizosaccharomyces pombe	fungi – ascomycetes	nucear export factor sac3	related to SAC3 family protein 1 - Schizosaccharomyces pombe
PIIN_00732	2388	i	0.490787	21.89	Laccaria bicolor S238N-H82	fungi – basidiomycetes	homolog 2 ( coli)	related to TRZ1 - tRNase Z, involved in RNA processing
PIIN_00733	5631	i	0.508258	21.89	Laccaria bicolor S238N-H82	fungi – basidiomycetes	tbp associated factor	related to MOT1 - transcriptional accessory protein
PIIN_00734	2316	i	0.523748	21.89	Laccaria bicolor S238N-H82	fungi – basidiomycetes	tbc domain	related to molybdenum cofactor biosynthetic protein
PIIN_00735	1281	i	0.531616	21.89	Laccaria bicolor S238N-H82	fungi – basidiomycetes	protein	hypothetical orf
PIIN_00736	1098	i	0.54827	21.89	Laccaria bicolor S238N-H82	fungi – basidiomycetes	eif4e binding partial	related to LCP5 - U3 small nucleolar ribonucleoprotein involved in maturation of 18S rRNA
PIIN_00737	927	i	0.518878	21.89	Laccaria bicolor S238N-H82	fungi – basidiomycetes	uracil-dna glycosylase	probable uracil-DNA glycosylase
PIIN_00738	3165	i	0.504897	21.89	Laccaria bicolor S238N-H82	fungi – basidiomycetes	pab-dependent poly -specific ribonuclease subunit	related to PAN2 - component of Pab1p-stimulated poly(A) ribonuclease
PIIN_00739	327	i	0.522936	21.89	Laccaria bicolor S238N-H82	fungi – basidiomycetes	cytochrome c	probable cytochrome C			3.23						-2.04
PIIN_00740	390	e	0.551282	21.89			---NA---	hypothetical orf				2.12
PIIN_00741	945	i	0.549206	21.89	Laccaria bicolor S238N-H82	fungi – basidiomycetes	histone h1	related to HHO1 - histone H1 protein
PIIN_00742	1629	i	0.523634	21.89	Laccaria bicolor S238N-H82	fungi – basidiomycetes	predicted protein [Laccaria bicolor S238N-H82]	hypothetical orf
PIIN_00743	561	i	0.508021	21.89	Laccaria bicolor S238N-H82	fungi – basidiomycetes	protein	related to TMA20 - protein putative involved in cytoplasmic ribosome function								2.03
PIIN_00744	3213	i	0.492063	21.89	Laccaria bicolor S238N-H82	fungi – basidiomycetes	exportin	probable CRM1 - nuclear export factor, exportin
PIIN_00745	984	i	0.53252	21.89			---NA---	hypothetical orf							-2.43
PIIN_00746	1143	i	0.514436	21.89	Postia placenta Mad-698-R	fungi – basidiomycetes	zinc alcohol	hypothetical orf
PIIN_00747	2115	i	0.525768	21.89	Laccaria bicolor S238N-H82	fungi – basidiomycetes	sister chromatid separation protein	hypothetical orf
PIIN_00748	714	i	0.539216	21.89	Moniliophthora perniciosa FA553	fungi – basidiomycetes	uncharacterized protein yjl055w	related to ATP-binding cassette (ABC) transporter			-2.22
PIIN_00749	879	i	0.492605	21.89	Laccaria bicolor S238N-H82	fungi – basidiomycetes	protein	related to RNA splicing endonuclease gamma subunit							2.33
PIIN_00750	894	i	0.521253	21.89	Coprinopsis cinerea okayama7#130	fungi – basidiomycetes	tata-box binding protein	probable TATA-box-binding factor TBP
PIIN_00751	762	i	0.52231	21.89	Laccaria bicolor S238N-H82	fungi – basidiomycetes	loc733359 protein	hypothetical orf
PIIN_00752	1317	i	0.501139	21.89	Coprinopsis cinerea okayama7#130	fungi – basidiomycetes	peptide chain release factor erf subunit 1	probable eukaryotic translational release factor 1				-2.13
PIIN_00753	234	i	0.517094	21.89			---NA---	hypothetical orf
PIIN_00754	4416	i	0.507699	21.89	Coprinopsis cinerea okayama7#130	fungi – basidiomycetes	protein	related to WD40-repeat protein (notchless protein)
PIIN_00755	4377	i	0.580535	21.89	Laccaria bicolor S238N-H82	fungi – basidiomycetes	predicted protein [Laccaria bicolor S238N-H82]	hypothetical orf
PIIN_00756	420	i	0.547619	21.89	Postia placenta Mad-698-R	fungi – basidiomycetes	predicted protein [Postia placenta Mad-698-R]	hypothetical orf									-2.17
PIIN_00757	363	i	0.5427	21.89	Laccaria bicolor S238N-H82	fungi – basidiomycetes	programmed cell death protein 5	hypothetical orf
PIIN_00758	1167	i	0.532134	21.89	Tuber melanosporum Mel28	fungi – ascomycetes	annexin a13	hypothetical orf		2.19					-2.74	-2.82		0.666667	PIIN_00759, PIIN_00760, PIIN_00761
PIIN_00759	1203	i	0.530341	21.89	Tuber melanosporum Mel28	fungi – ascomycetes	hypothetical protein [Tuber melanosporum Mel28]	hypothetical orf
PIIN_00760	1167	i	0.531277	21.89	Sordaria macrospora	fungi – ascomycetes	annexin a13	hypothetical orf							-2.45	-2.15		0.5	PIIN_00758, PIIN_00761
PIIN_00761	1179	i	0.519932	21.89	Tuber melanosporum Mel28	fungi – ascomycetes	annexin a13	hypothetical orf						-2.09		-2.01		0.666667	PIIN_00759, PIIN_00760
PIIN_00762	2088	i	0.528257	21.89	Laccaria bicolor S238N-H82	fungi – basidiomycetes	abc fatty acid	related to adrenoleukodystrophy protein
PIIN_00763	627	i	0.513557	21.89			---NA---	hypothetical orf
PIIN_00764	4854	i	0.556654	21.89	Coprinopsis cinerea okayama7#130	fungi – basidiomycetes	copii coat assembly protein sec16	hypothetical orf
PIIN_00765	1386	i	0.520202	21.89	Laccaria bicolor S238N-H82	fungi – basidiomycetes	protein	hypothetical orf
PIIN_00766	972	i	0.514403	21.89	Laccaria bicolor S238N-H82	fungi – basidiomycetes	oligosaccharyl transferase subunit	related to OST3 - oligosaccharyltransferase gamma subunit
PIIN_00767	1176	i	0.527211	21.89	Laccaria bicolor S238N-H82	fungi – basidiomycetes	glycogen synthase kinase	probable glycogen synthase kinase 3 alpha
PIIN_00768	2367	i	0.553443	21.89	Laccaria bicolor S238N-H82	fungi – basidiomycetes	sulfur metabolite repression control protein	related to MET30 - involved in regulation of sulfur assimilation genes and cell cycle progression
PIIN_11720	3129	i	0.518696	21.89	Laccaria bicolor S238N-H82	fungi – basidiomycetes	phosphatidylinositol 4-kinase	related to PIK1 - phosphatidylinositol 4-kinase
PIIN_00769	2880	i	0.513194	21.89	Laccaria bicolor S238N-H82	fungi – basidiomycetes	kinesin family protein	related to kinesin-1 motor protein
PIIN_00770	2499	i	0.528611	21.89	Laccaria bicolor S238N-H82	fungi – basidiomycetes	pumilio homolog 1	hypothetical orf					-2.52				-2.01
PIIN_00771	537	i	0.497207	21.89	Coprinopsis cinerea okayama7#130	fungi – basidiomycetes	asparagine-linked glycosylation 13 homolog ( cerevisiae)	hypothetical orf								2.13	2.04
PIIN_00772	615	i	0.507317	21.89	Coprinopsis cinerea okayama7#130	fungi – basidiomycetes	ubiquinone biosynthesis protein coq7	related to Ubiquinone biosynthesis protein COQ6 and COQ7
PIIN_00773	711	i	0.507736	21.89	Coprinopsis cinerea okayama7#130	fungi – basidiomycetes	phosphatidylserine synthase	related to CHO1 - CDP-diacylglycerol serine O-phosphatidyltransferase
PIIN_00774	1077	i	0.495822	21.89	Laccaria bicolor S238N-H82	fungi – basidiomycetes	non-structural maintenance of chromosomes element 1 protein	hypothetical orf
PIIN_00775	2997	i	0.518185	21.89	Laccaria bicolor S238N-H82	fungi – basidiomycetes	mitochondrial aaa	related to MSP1 protein									-2.98
PIIN_00776	1113	i	0.510332	21.89	Laccaria bicolor S238N-H82	fungi – basidiomycetes	translation initiation factor eif-2b subunit alpha	related to GCN3 - translation initiation factor eIF2B, 34 KD, alpha subunit
PIIN_00777	969	i	0.53354	21.89	Laccaria bicolor S238N-H82	fungi – basidiomycetes	protein	hypothetical orf
PIIN_00778	876	i	0.493151	21.89	Laccaria bicolor S238N-H82	fungi – basidiomycetes	cdp-diacylglycerol-inositol 3-phosphatidyltransferase pis	related to CDP diacylglycerol-inositol 3-phosphatidyltransferase			2.06
PIIN_00779	1128	i	0.513298	21.89	Coprinopsis cinerea okayama7#130	fungi – basidiomycetes	pre-rrna processing	related to PITSLRE protein kinase isoforms
PIIN_00780	210	i	0.557143	21.89	Laccaria bicolor S238N-H82	fungi – basidiomycetes	40s ribosomal protein s21	hypothetical orf
PIIN_00781	3015	i	0.583085	21.89	Leishmania major strain Friedlin	euglenozoa	proteophosphoglycan 5	related to proteophosphoglycan ppg4 - Leishmania major strain Friedlin				2.04	2.27	3.36			2.54
PIIN_00782	834	i	0.490408	21.89	Postia placenta Mad-698-R	fungi – basidiomycetes	aprataxin	hypothetical orf
PIIN_00783	2379	i	0.514502	21.89	Coprinopsis cinerea okayama7#130	fungi – basidiomycetes	gtpase activating protein	probable GTPase activating protein
PIIN_00784	459	i	0.555556	21.89	Laccaria bicolor S238N-H82	fungi – basidiomycetes	nucleoside diphosphate kinase	probable nucleoside-diphosphate kinase
PIIN_00785	2652	i	0.446833	---NA---	Coprinopsis cinerea okayama7#130	fungi – basidiomycetes	asparagine synthetase	probable asparagine synthase	-2.27						2.1
PIIN_00786	3351	i	0.561623	21.32	Laccaria bicolor S238N-H82	fungi – basidiomycetes	pleckstrin homology domain family g (with ef domain) member 5	hypothetical orf
PIIN_00787	2400	i	0.535	21.32	Laccaria bicolor S238N-H82	fungi – basidiomycetes	vacuolar segregation protein	hypothetical orf
PIIN_00788	1092	i	0.500916	21.32	Naegleria gruberi	amoebozoa	protein	hypothetical orf									2.8
PIIN_00789	312	i	0.551282	21.32			---NA---	hypothetical orf				2.05				3.1
PIIN_00790	630	i	0.5	21.32	Moniliophthora perniciosa FA553	fungi – basidiomycetes	adaptor-related protein complex sigma 1 subunit	probable APS3 - AP-3 complex subunit, sigma3 subunit
PIIN_00791	342	i	0.461988	21.32	Aspergillus niger	fungi – ascomycetes	duf domain protein	hypothetical orf
PIIN_00792	1971	i	0.520548	21.32	Laccaria bicolor S238N-H82	fungi – basidiomycetes	microtubule binding protein d-clip-190	hypothetical orf
PIIN_00793	624	i	0.55609	21.32	Laccaria bicolor S238N-H82	fungi – basidiomycetes	predicted protein [Laccaria bicolor S238N-H82]	hypothetical orf
PIIN_00794	1602	s	0.540574	21.32	Postia placenta Mad-698-R	fungi – basidiomycetes	protein	related to Cytochrome P450							-2.12	-2.08	-2.76
PIIN_00795	1086	i	0.522099	21.32	Laccaria bicolor S238N-H82	fungi – basidiomycetes	glutamine amidotransferase	hypothetical orf							-2.01
PIIN_11721	1440	i	0.543056	21.32	Laccaria bicolor S238N-H82	fungi – basidiomycetes	l-ornithine aminotransferase	probable ornithine aminotransferase
PIIN_00796	1077	i	0.572888	21.32	Coprinopsis cinerea okayama7#130	fungi – basidiomycetes	mads box transcription factor mcm1	hypothetical orf
PIIN_00797	1365	i	0.536996	21.32	Laccaria bicolor S238N-H82	fungi – basidiomycetes	allantoinase	related to DAL1 - Allantoinase
PIIN_00798	2130	i	0.500939	21.32	Laccaria bicolor S238N-H82	fungi – basidiomycetes	protein	hypothetical orf
PIIN_00799	1536	i	0.517578	20.64			---NA---	hypothetical orf
PIIN_00800	2037	s	0.517428	20.64	Coprinopsis cinerea okayama7#130	fungi – basidiomycetes	glyoxal oxidase	related to glyoxaloxidase 2								-2.05	-2.73
PIIN_00801	5361	i	0.517814	20.64	Penicillium chrysogenum Wisconsin 54-1255	fungi – ascomycetes	tetratricopeptide tpr_2 repeat protein	hypothetical orf
PIIN_00802	402	e	0.502488	20.64			---NA---	hypothetical orf	-2.18						2.83	2.12	2.21	0.333333	PIIN_08151
PIIN_00803	1656	i	0.512077	13.55	Coprinopsis cinerea okayama7#130	fungi – basidiomycetes	rab escort protein	hypothetical orf
PIIN_00804	1059	i	0.491974	13.55			---NA---	hypothetical orf										1	PIIN_09418, PIIN_10381, PIIN_10754
PIIN_00805	2142	i	0.460317	13.55	Ciona intestinalis	metazoa	line-1 reverse transcriptase homolog	related to Pol-like protein - Ciona intestinalis
PIIN_00806	717	i	0.506276	21.5			---NA---	hypothetical orf										0.5	PIIN_00808
PIIN_00807	273	i	0.542125	21.5			---NA---	hypothetical orf
PIIN_00808	1545	i	0.504207	21.5			---NA---	hypothetical orf										0.5	PIIN_00806
PIIN_00809	1524	i	0.518373	21.5			---NA---	hypothetical orf
PIIN_00810	1167	i	0.532134	21.5			---NA---	hypothetical orf						2.06		2.64	4.39
PIIN_00811	1503	i	0.575516	21.5	Coprinopsis cinerea okayama7#130	fungi – basidiomycetes	protein	hypothetical orf
PIIN_00812	1521	s	0.497699	21.5			---NA---	hypothetical orf
PIIN_00813	546	i	0.551282	21.5			---NA---	hypothetical orf
PIIN_00814	1842	i	0.4924	21.5			---NA---	hypothetical orf
PIIN_00815	282	i	0.524823	21.5			---NA---	hypothetical orf
PIIN_00816	1605	i	0.51028	21.5			---NA---	hypothetical orf								2.47	2.64
PIIN_00817	3078	s	0.549058	21.5	Laccaria bicolor S238N-H82	fungi – basidiomycetes	copper radical oxidase	hypothetical orf									-2.78	0.5	PIIN_08647
PIIN_00818	1767	s	0.494624	21.5			---NA---	hypothetical orf
PIIN_00819	1389	i	0.527718	21.5	Laccaria bicolor S238N-H82	fungi – basidiomycetes	mfs monocarboxylate	related to monocarboxylate transporter								-2.07
PIIN_00820	2124	i	0.542373	21.5	Saccharomyces cerevisiae S288c	fungi – ascomycetes	gpi-anchored cell surface glycoprotein required for pseudohyphal invasive and biofilms transcriptionally regulated by the mapk pathway (via ste12p and tec1p) and the camp pathway (via flo8p)	hypothetical orf
PIIN_00821	1728	s	0.510417	21.5	Trichoderma asperellum	fungi – ascomycetes	copper radical oxidase	hypothetical orf
PIIN_00822	1065	i	0.543662	21.5	Laccaria bicolor S238N-H82	fungi – basidiomycetes	protein	hypothetical orf
PIIN_00823	1137	i	0.491645	21.5			---NA---	hypothetical orf
PIIN_00824	1320	i	0.528788	21.5	Gibberella zeae PH-1	fungi – ascomycetes	wsc domain	related to beta-1,3 exoglucanase
PIIN_00825	795	e	0.530818	21.5	Coccidioides posadasii C735 delta SOWgp	fungi – ascomycetes	copper radical oxidase	related to glyoxal oxidase precursor
PIIN_00826	1806	i	0.540421	21.5	Laccaria bicolor S238N-H82	fungi – basidiomycetes	predicted protein [Laccaria bicolor S238N-H82]	hypothetical orf
PIIN_00827	624	i	0.511218	21.5			---NA---	hypothetical orf									-2.02
PIIN_00828	1116	i	0.49552	21.5	Cryptococcus neoformans var. neoformans B-3501A	fungi – basidiomycetes	hypothetical protein CNBD1640 [Cryptococcus neoformans var. neoformans B-3501A]	hypothetical orf						-2.13			-2.21
PIIN_00829	4245	i	0.530978	21.5	Coprinopsis cinerea okayama7#130	fungi – basidiomycetes	protein	hypothetical orf
PIIN_00830	1422	i	0.498594	21.5	Postia placenta Mad-698-R	fungi – basidiomycetes	translation initiation factor eif-2b subunit delta	related to GCD2 - translation initiation factor eIF2B, 71 kDa (delta) subunit
PIIN_00831	2274	i	0.50088	21.5	Laccaria bicolor S238N-H82	fungi – basidiomycetes	sda1 domain protein	related to SDA1 - required for normal organization of the actin cytoskeleton; required for passage through Start
PIIN_11674	750	i	0.512	21.5	Coprinopsis cinerea okayama7#130	fungi – basidiomycetes	proteasome subunit alpha type 6	probable 20S proteasome subunit (alpha1)
PIIN_00833	1500	i	0.526667	21.5	Laccaria bicolor S238N-H82	fungi – basidiomycetes	protein	hypothetical orf				-2.7	-2.36	-2.61	-3.22	-2.43
PIIN_00834	1977	i	0.519474	21.5	Coprinopsis cinerea okayama7#130	fungi – basidiomycetes	ser thr protein phosphatase	hypothetical orf
PIIN_00835	693	i	0.510823	21.5	Laccaria bicolor S238N-H82	fungi – basidiomycetes	predicted protein [Laccaria bicolor S238N-H82]	hypothetical orf
PIIN_00836	771	e	0.539559	21.5	Coprinopsis cinerea okayama7#130	fungi – basidiomycetes	predicted protein [Coprinopsis cinerea okayama7#130]	hypothetical orf
PIIN_00837	1575	i	0.527619	21.5	Cryptococcus neoformans var. neoformans JEC21	fungi – basidiomycetes	ab-hydrolase associated	related to YEH1 - steryl ester hydrolase				-2.15	-2.48			-2.55	-2.01
PIIN_00838	1119	i	0.506702	21.5	Malassezia globosa CBS 7966	fungi – basidiomycetes	upd- c transporter (mnn2-2)	related to YEA4 - uridine diphosphate-N-acetylglucosamine transporter
PIIN_00839	687	i	0.513828	21.5	Coprinopsis cinerea okayama7#130	fungi – basidiomycetes	gins complex subunit	hypothetical orf
PIIN_00840	189	i	0.497354	21.5	Coccidioides immitis RS	fungi – ascomycetes	60s ribosomal protein	hypothetical orf									-2.65
PIIN_00841	1533	i	0.519243	21.5	Laccaria bicolor S238N-H82	fungi – basidiomycetes	duf803 domain membrane protein	hypothetical orf
PIIN_00842	1395	i	0.587097	21.5			---NA---	hypothetical orf
PIIN_00843	2757	i	0.511788	21.5	Laccaria bicolor S238N-H82	fungi – basidiomycetes	two-component response regulator	hypothetical orf
PIIN_00844	1221	i	0.51679	21.5	Postia placenta Mad-698-R	fungi – basidiomycetes	mitochondrial protein	related to MDM10 - mitochondrial morphology and inheritance component
PIIN_00845	1017	i	0.568338	21.5			---NA---	hypothetical orf
PIIN_00846	4116	i	0.489067	21.5	Coprinopsis cinerea okayama7#130	fungi – basidiomycetes	dna-directed rna polymerase iii subunit rpc1	probable RPO31 - DNA-directed RNA polymerase III, 160 KD subunit
PIIN_00847	2079	i	0.518038	21.5	Postia placenta Mad-698-R	fungi – basidiomycetes	predicted protein [Postia placenta Mad-698-R]	hypothetical orf									-2.15
PIIN_00848	639	i	0.482003	21.5	Laccaria bicolor S238N-H82	fungi – basidiomycetes	horma domain-containing protein	probable MAD2 - spindle-assembly checkpoint protein									-2.01
PIIN_00849	2073	i	0.520984	21.5	Postia placenta Mad-698-R	fungi – basidiomycetes	cdc14-related protein phosphatase clp1 flp1	related to CDC14 - dual specificity phosphatase
PIIN_00850	1173	i	0.520887	21.5	Laccaria bicolor S238N-H82	fungi – basidiomycetes	nad binding rossmann fold	related to Oxidoreductase
PIIN_00851	2517	i	0.491855	21.5	Laccaria bicolor S238N-H82	fungi – basidiomycetes	jumonji domain containing 1b	hypothetical orf
PIIN_00852	1953	i	0.499232	21.5	Postia placenta Mad-698-R	fungi – basidiomycetes	translocation protein sec63	related to SEC63 - ER protein-translocation complex subunit									-2.13
PIIN_00853	1695	i	0.490855	21.5	Laccaria bicolor S238N-H82	fungi – basidiomycetes	rna polymerase i-specific transcription initiation factor rrn7	hypothetical orf
PIIN_00854	546	i	0.485348	21.5	Laccaria bicolor S238N-H82	fungi – basidiomycetes	clathrin coat assembly protein ap19	probable APS1 - AP-1 complex subunit, sigma1 subunit, 18 KD
PIIN_00855	1344	i	0.521577	21.5	Laccaria bicolor S238N-H82	fungi – basidiomycetes	rna exonuclease 1 homolog ( cerevisiae)	related to exonuclease GOR									-2.17
PIIN_00856	1221	i	0.485667	21.5	Cryptococcus neoformans var. neoformans B-3501A	fungi – basidiomycetes	longevity-assurance protein 1	related to longevity-assurance protein LAG1						-2.33			-2.96
PIIN_00857	1377	i	0.514887	21.5	Laccaria bicolor S238N-H82	fungi – basidiomycetes	mannosyltransferase (pig-m)	related to mannosyltransferase
PIIN_00858	2229	i	0.503813	21.5	Laccaria bicolor S238N-H82	fungi – basidiomycetes	vacuolar import and degradation protein	probable VID27 - involved in Vacuole import and degradation
PIIN_00859	1068	i	0.588951	21.5	Laccaria bicolor S238N-H82	fungi – basidiomycetes	glutamine synthetase	probable GLN1 - glutamate--ammonia ligase
PIIN_00860	417	i	0.606715	21.5	Coprinopsis cinerea okayama7#130	fungi – basidiomycetes	predicted protein [Coprinopsis cinerea okayama7#130]	hypothetical orf
PIIN_00861	435	i	0.482759	21.5			---NA---	hypothetical orf
PIIN_00862	2808	i	0.571937	21.5	Laccaria bicolor S238N-H82	fungi – basidiomycetes	protein	related to proteophosphoglycan ppg4 - Leishmania braziliensis				-3.14			-3.16
PIIN_00863	975	s	0.546667	21.5	Cyanothece sp. PCC 7425	bacteria – cyanobacteria	peptidase u61 ld-carboxypeptidase a	related to peptidase U61 LD-carboxypeptidase A - Cyanothece sp. PCC 7425
PIIN_00864	429	i	0.538462	21.5			---NA---	hypothetical orf
PIIN_00865	195	i	0.492308	21.5			---NA---	hypothetical orf	6.94
PIIN_00866	1743	i	0.537579	21.38	Arthroderma otae CBS 113480	fungi – ascomycetes	phosphate-repressible na+ phosphate cotransporter	related to PHO-4 phosphate-repressible phosphate permease		6.76	9.4	3.58	7.02	7.29
PIIN_00867	516	e	0.567829	21.38	Sordaria macrospora	fungi – ascomycetes	unnamed protein product [Sordaria macrospora]	hypothetical orf	6.59			8.33
PIIN_00868	441	i	0.54195	21.38	Halorubrum lacusprofundi ATCC 49239	archae	cobyrinic acid ac-diamide synthase	hypothetical orf									2.32
PIIN_00869	1098	i	0.534608	21.38			---NA---	hypothetical orf
PIIN_00870	675	i	0.511111	21.38			---NA---	hypothetical orf
PIIN_00871	711	i	0.513361	21.38	Laccaria bicolor S238N-H82	fungi – basidiomycetes	zinc finger	hypothetical orf
PIIN_00872	3036	i	0.559289	21.38	Coprinopsis cinerea okayama7#130	fungi – basidiomycetes	protein	hypothetical orf
PIIN_00873	357	i	0.540616	21.38			---NA---	hypothetical orf			-2.65			2.8	2.29		7.41
PIIN_11722	1464	i	0.50888	21.38	Laccaria bicolor S238N-H82	fungi – basidiomycetes	high affinity glucose transporter	probable high-affinity glucose transporter
PIIN_00874	804	i	0.521144	21.38	Laccaria bicolor S238N-H82	fungi – basidiomycetes	short-chain dehydrogenase	related to steroid dehydrogenase
PIIN_00875	1155	i	0.536797	21.38	Piriformospora indica	fungi – basidiomycetes	pyruvate dehydrogenase e1 component beta mitochondrial precursor	probable PDB1 - pyruvate dehydrogenase (lipoamide) beta chain precursor			2.28						-2.81	0.833333	PIIN_00876
PIIN_00877	1116	i	0.526882	21.38	Laccaria bicolor S238N-H82	fungi – basidiomycetes	nad(+)-isocitrate dehydrogenase subunit i	probable IDH1 - isocitrate dehydrogenase [NAD] subunit 1, mitochondrial									-3.19
PIIN_00878	807	i	0.516729	21.38	Laccaria bicolor S238N-H82	fungi – basidiomycetes	short-chain dehydrogenase	related to steroid dehydrogenase
PIIN_00879	657	e	0.552511	21.38	Postia placenta Mad-698-R	fungi – basidiomycetes	protein	hypothetical orf
PIIN_00880	1026	i	0.505848	21.98	Laccaria bicolor S238N-H82	fungi – basidiomycetes	prp18 pre-mrna processing factor 18 homolog	related to pre-mrna splicing factor 18				-2.05
PIIN_00881	270	i	0.503704	21.98	Laccaria bicolor S238N-H82	fungi – basidiomycetes	cytochrome c oxidase polypeptide vib	probable COX12 - cytochrome-c oxidase, subunit VIB
PIIN_00882	1830	i	0.521311	21.98	Coprinopsis cinerea okayama7#130	fungi – basidiomycetes	mrna export factor mex67	related to mRNA export factor mex67				-2.04			-2.2
PIIN_00883	2100	s	0.534762	21.98	Cryptococcus neoformans var. neoformans JEC21	fungi – basidiomycetes	choline mitochondrial precursor	related to Glucose dehydrogenase [acceptor] precursor
PIIN_00884	657	i	0.503805	21.98			---NA---	hypothetical orf
PIIN_00885	1083	i	0.496768	21.98	Coprinopsis cinerea okayama7#130	fungi – basidiomycetes	ribosomal biogenesis protein gar2	related to NOP15 - protein involved in 60S ribosomal subunit biogenesis
PIIN_00886	1005	i	0.497512	21.98	Laccaria bicolor S238N-H82	fungi – basidiomycetes	cral trio domain-containing protein	related to PDR16 - involved in lipid biosynthesis and multidrug resistance						-2.05		-2.03	-2.17
PIIN_00887	978	i	0.498978	21.98	Laccaria bicolor S238N-H82	fungi – basidiomycetes	cral trio domain protein	related to PDR16 protein
PIIN_00888	1299	i	0.496536	21.98	Coprinopsis cinerea okayama7#130	fungi – basidiomycetes	protein	hypothetical orf
PIIN_00889	729	i	0.507545	21.98	Laccaria bicolor S238N-H82	fungi – basidiomycetes	tp53 regulating kinase	related to MNORI-2 protein
PIIN_00890	1185	s	0.523207	21.98	Aspergillus oryzae RIB40	fungi – ascomycetes	pectate lyase a	probable pectate lyase 1			-3.1						2.36
PIIN_00891	1953	i	0.50384	21.98	Cryptococcus neoformans var. neoformans JEC21	fungi – basidiomycetes	carnitine o-acetyltransferase	related to CAT2 - Carnitine O-acetyltransferase			2.21
PIIN_00892	522	i	0.521073	21.98	Coprinopsis cinerea okayama7#130	fungi – basidiomycetes	succinate dehydrogenase cytochrome b560 subunit	related to SDH3 - cytochrome b560 subunit of respiratory complex II
PIIN_00893	1152	i	0.517361	21.98	Coprinopsis cinerea okayama7#130	fungi – basidiomycetes	predicted protein [Coprinopsis cinerea okayama7#130]	hypothetical orf
PIIN_00894	10701	i	0.51855	21.98	Schizophyllum commune H4-8	fungi – basidiomycetes	transcription-assocoated protein 1	related to TRA1 - component of the Ada-Spt transcriptional regulatory complex (N-terminal fragment)						-2.11		-2.01
PIIN_00895	489	i	0.496933	21.98			---NA---	hypothetical orf
PIIN_00896	309	i	0.475728	21.98	Cryptococcus neoformans var. neoformans B-3501A	fungi – basidiomycetes	lyr motif-containing protein 5	hypothetical orf
PIIN_00897	843	i	0.494662	21.98			---NA---	hypothetical orf
PIIN_00898	564	i	0.501773	21.98			---NA---	hypothetical orf
PIIN_00899	2031	i	0.510586	21.98			---NA---	hypothetical orf			-2.08				2.66		3.31
PIIN_00900	942	i	0.462845	21.98	Monosiga brevicollis MX1	choanoflagellida	ras-related gtp binding c	probable Ras-like G protein RagC
PIIN_00901	1431	i	0.485674	21.98	Laccaria bicolor S238N-H82	fungi – basidiomycetes	cdp-diacylglycerol-glycerol-3-phosphate 3-phosphatidyltransferase	related to PGS1 - phosphatidylglycerophosphate synthase
PIIN_00902	3087	i	0.552316	21.98	Postia placenta Mad-698-R	fungi – basidiomycetes	protein	hypothetical orf
PIIN_00903	1674	i	0.525687	21.98	Armillaria mellea	fungi – basidiomycetes	efflux transporter	related to aminotriazole resistance protein
PIIN_00904	306	i	0.477124	21.98	Postia placenta Mad-698-R	fungi – basidiomycetes	protein	hypothetical orf					-2.86			-2.08
PIIN_00905	1821	i	0.544206	21.98	Laccaria bicolor S238N-H82	fungi – basidiomycetes	protein serine threonine kinase	related to tandem ph domain-containing protein-2 (tapp2)
PIIN_00906	2955	i	0.561421	21.98	Laccaria bicolor S238N-H82	fungi – basidiomycetes	predicted protein [Laccaria bicolor S238N-H82]	hypothetical orf
PIIN_00907	1551	i	0.539652	21.98	Laccaria bicolor S238N-H82	fungi – basidiomycetes	glycoside hydrolase family 17 protein	related to glycoside hydrolase family 17 protein - Laccaria bicolor
PIIN_00908	705	i	0.550355	21.98	Postia placenta Mad-698-R	fungi – basidiomycetes	protein	hypothetical orf
PIIN_11827	2898	i	0.501725	21.98	Coprinopsis cinerea okayama7#130	fungi – basidiomycetes	anaphase-promoting complex subunit cut9	hypothetical orf
PIIN_00909	1806	i	0.477852	21.98			---NA---	hypothetical orf
PIIN_11828	582	i	0.494845	21.98			---NA---	hypothetical orf
PIIN_00910	873	i	0.540664	21.98	Trichomonas vaginalis G3	parabasalia	flocculin [Trichomonas vaginalis G3]	hypothetical orf
PIIN_00911	585	i	0.497436	21.98	Laccaria bicolor S238N-H82	fungi – basidiomycetes	predicted protein [Laccaria bicolor S238N-H82]	hypothetical orf							2.27
PIIN_00912	1845	i	0.534959	21.98	Coprinopsis cinerea okayama7#130	fungi – basidiomycetes	protein kinase dsk1	probable dis1-suppressing protein kinase dsk1
PIIN_00913	636	e	0.529874	21.98	Laccaria bicolor S238N-H82	fungi – basidiomycetes	protein	hypothetical orf
PIIN_00914	1104	i	0.558877	21.98	Postia placenta Mad-698-R	fungi – basidiomycetes	60s acidic ribosomal protein p0	probable RPP0 - acidic ribosomal protein L10.e
PIIN_00915	621	i	0.541063	21.98	Laccaria bicolor S238N-H82	fungi – basidiomycetes	rheb small monomeric gtpase	probable ras-related GTP-binding protein
PIIN_00916	342	i	0.576023	21.98	Coprinopsis cinerea okayama7#130	fungi – basidiomycetes	60s acidic ribosomal protein p1	probable RPP1A - 60S large subunit acidic ribosomal protein a1							2.12
PIIN_00917	2793	i	0.525242	21.98	Laccaria bicolor S238N-H82	fungi – basidiomycetes	glycoside hydrolase family 2 protein	related to beta-mannosidase		-2.61	-2.42		2.13	2.06	2.43	5.08	4.6
PIIN_00918	1644	i	0.540146	21.98	Neurospora crassa OR74A	fungi – ascomycetes	mfs lactose	related to lactose permease		-3.65	-3.93					4.45	2.86
PIIN_00919	1782	s	0.511223	21.98	Aspergillus flavus NRRL3357	fungi – ascomycetes	conserved hypothetical protein [Aspergillus flavus NRRL3357]	hypothetical orf
PIIN_11723	1149	i	0.522193	21.98	Laccaria bicolor S238N-H82	fungi – basidiomycetes	protein	hypothetical orf
PIIN_00920	1611	i	0.523898	21.98			---NA---	hypothetical orf						-2.24		-2.21	-2.55
PIIN_00921	870	i	0.498851	21.98	Postia placenta Mad-698-R	fungi – basidiomycetes	hypothetical protein POSPLDRAFT_134824 [Postia placenta Mad-698-R]	hypothetical orf
PIIN_00922	1641	i	0.517977	21.98	Laccaria bicolor S238N-H82	fungi – basidiomycetes	t-complex protein epsilon	probable t-complex-type molecular chaperone, epsilon subunit
PIIN_00923	2841	i	0.57515	21.98	Postia placenta Mad-698-R	fungi – basidiomycetes	d-2-hydroxyglutarate partial	hypothetical orf
PIIN_00924	942	i	0.532909	21.98	Laccaria bicolor S238N-H82	fungi – basidiomycetes	urate oxydase	probable urate oxidase (uricase)	3.85			2.65	3.21				2.82
PIIN_00925	1635	i	0.498471	21.98			---NA---	hypothetical orf			-2.63						4.6	0.333333	PIIN_00930
PIIN_00926	1326	i	0.490196	21.98			---NA---	hypothetical orf							4.23
PIIN_00927	573	i	0.471204	21.98	Laccaria bicolor S238N-H82	fungi – basidiomycetes	predicted protein [Laccaria bicolor S238N-H82]	hypothetical orf			-2.91							0.333333	PIIN_00932
PIIN_00928	678	i	0.466077	21.98	Laccaria bicolor S238N-H82	fungi – basidiomycetes	predicted protein [Laccaria bicolor S238N-H82]	hypothetical orf
PIIN_00929	738	i	0.512195	21.98			---NA---	hypothetical orf										0.833333	PIIN_00934
PIIN_00930	1170	i	0.492308	21.92			---NA---	hypothetical orf	5.19									0.166667	PIIN_00925
PIIN_00931	1155	i	0.47619	21.92			---NA---	hypothetical orf			-2.02						5.57
PIIN_00932	351	i	0.438746	21.92			---NA---	hypothetical orf
PIIN_00933	825	i	0.500606	21.92	Laccaria bicolor S238N-H82	fungi – basidiomycetes	predicted protein [Laccaria bicolor S238N-H82]	hypothetical orf
PIIN_00934	993	i	0.489426	21.92			---NA---	hypothetical orf
PIIN_00935	1578	i	0.511407	21.92	Laccaria bicolor S238N-H82	fungi – basidiomycetes	tam domain	hypothetical orf										0.166667	PIIN_00936
PIIN_00936	1572	i	0.515267	21.92	Laccaria bicolor S238N-H82	fungi – basidiomycetes	tam domain	hypothetical orf										0.166667	PIIN_00935
PIIN_00937	2292	i	0.54712	21.92	Laccaria bicolor S238N-H82	fungi – basidiomycetes	sulfate permease	probable Sulfate permease			2.33			-2		-3.06	-4.66
PIIN_00938	615	i	0.473171	21.92	Laccaria bicolor S238N-H82	fungi – basidiomycetes	predicted protein [Laccaria bicolor S238N-H82]	hypothetical orf
PIIN_00939	1443	i	0.523216	21.92	Laccaria bicolor S238N-H82	fungi – basidiomycetes	protein	hypothetical orf				-2.15			-3.23	-2.16		0.166667	PIIN_02788
PIIN_00940	936	i	0.492521	21.92	Nectria haematococca mpVI 77-13-4	fungi – ascomycetes	hypothetical protein NECHADRAFT_81729 [Nectria haematococca mpVI 77-13-4]	hypothetical orf			-2.83						3.21
PIIN_00941	858	i	0.537296	21.92			---NA---	hypothetical orf
PIIN_00942	1578	i	0.512041	21.92			---NA---	hypothetical orf
PIIN_00943	2661	i	0.52236	21.92	Postia placenta Mad-698-R	fungi – basidiomycetes	gpi-anchored cell surface glycoprotein required for pseudohyphal invasive and biofilms transcriptionally regulated by the mapk pathway (via ste12p and tec1p) and the camp pathway (via flo8p)	hypothetical orf
PIIN_00944	1848	i	0.49513	21.92	Coprinopsis cinerea	fungi – basidiomycetes	sister chromatid cohesion protein	related to DNA polymerase eta
PIIN_00945	693	i	0.486291	21.92	Laccaria bicolor S238N-H82	fungi – basidiomycetes	predicted protein [Laccaria bicolor S238N-H82]	hypothetical orf				-6.13	-3.41	-3.48	-4.12	-3.73	-2.05
PIIN_00946	1311	i	0.517162	21.92			---NA---	hypothetical orf
PIIN_00947	729	e	0.550069	21.92	Cryptococcus neoformans var. neoformans JEC21	fungi – basidiomycetes	expansin family protein	related to B2-aldehyde-forming enzyme				-3.85			-4.39	-2.69
PIIN_00948	666	e	0.57958	21.92	Laccaria bicolor S238N-H82	fungi – basidiomycetes	expansin family protein	related to B2-aldehyde-forming enzyme			2.26
PIIN_00949	2253	i	0.531292	21.92	Laccaria bicolor S238N-H82	fungi – basidiomycetes	dna binding protein sart-	hypothetical orf
PIIN_00950	1146	i	0.5	21.92	Laccaria bicolor S238N-H82	fungi – basidiomycetes	wd repeat protein	related to WD-40 repeat-containing protein - Laccaria bicolor
PIIN_00951	1227	i	0.482478	21.92	Laccaria bicolor S238N-H82	fungi – basidiomycetes	family protein	probable RMD1 - protein required for Meiotic Division			2.05
PIIN_00952	1260	i	0.543651	21.92	Postia placenta Mad-698-R	fungi – basidiomycetes	8-amino-7-oxononanoate synthase	related to 8-amino-7-oxononanoate synthase
PIIN_00953	2718	i	0.555556	21.92	Coprinopsis cinerea okayama7#130	fungi – basidiomycetes	protein	hypothetical orf						-2.12	-2.52	-2.09	-2.65
PIIN_00954	645	i	0.537984	21.92	Coprinopsis cinerea okayama7#130	fungi – basidiomycetes	adaptin ear-binding coat-associated protein 1	hypothetical orf									2.14
PIIN_00955	879	i	0.523322	21.92	Laccaria bicolor S238N-H82	fungi – basidiomycetes	nadp-dependent l-serine l-allo-threonine dehydrogenase ydfg	probable NADP(+)-dependent dehydrogenase acting on 3-hydroxy acids
PIIN_00956	1242	i	0.492754	21.92	Laccaria bicolor S238N-H82	fungi – basidiomycetes	set domain containing 4	hypothetical orf
PIIN_00957	1305	i	0.504215	21.92	Ustilago maydis 521	fungi – basidiomycetes	phosphatidylserine decarboxylase	related to phosphatidylserine decarboxylase proenzyme 2 precursor
PIIN_00958	285	i	0.54386	21.83	Postia placenta Mad-698-R	fungi – basidiomycetes	protein	hypothetical orf
PIIN_00959	414	i	0.497585	21.83	Laccaria bicolor S238N-H82	fungi – basidiomycetes	nuclear receptor 2c2-associated protein	hypothetical orf		-2.54						2.38
PIIN_00960	366	i	0.486339	21.83	Coprinopsis cinerea okayama7#130	fungi – basidiomycetes	grx_c4 - glutaredoxin subgroup i	probable GRX1 - glutaredoxin
PIIN_00961	1644	i	0.532847	21.83	Postia placenta Mad-698-R	fungi – basidiomycetes	predicted protein [Postia placenta Mad-698-R]	hypothetical orf
PIIN_00962	324	i	0.512346	21.83	Laccaria bicolor S238N-H82	fungi – basidiomycetes	nadh-ubiquinone oxidoreductase kda	hypothetical orf
PIIN_00963	2244	i	0.573084	21.83	Postia placenta Mad-698-R	fungi – basidiomycetes	glycoside hydrolase family 5 protein	related to EXG1 - exo-beta-1,3-glucanase (I/II), major isoform	2				-2.08		-3.62	-2.32	-2.26
PIIN_00964	132	i	0.507576	21.83			---NA---	hypothetical orf
PIIN_00965	642	i	0.521807	21.83			---NA---	hypothetical orf
PIIN_00966	1593	i	0.503453	21.83	Laccaria bicolor S238N-H82	fungi – basidiomycetes	dna directed rna polymerase iii subunit	hypothetical orf
PIIN_00967	570	i	0.503509	21.83	Coprinopsis cinerea okayama7#130	fungi – basidiomycetes	predicted protein [Coprinopsis cinerea okayama7#130]	hypothetical orf
PIIN_00968	282	i	0.56383	21.83	Coprinopsis cinerea okayama7#130	fungi – basidiomycetes	12 kda heat shock protein (glucose and lipid-regulated protein)	hypothetical orf	-2.57			-18.35				-4.98
PIIN_00969	1737	i	0.541163	21.83	Laccaria bicolor S238N-H82	fungi – basidiomycetes	protein	hypothetical orf
PIIN_00970	1194	i	0.502513	21.83	Coprinopsis cinerea	fungi – basidiomycetes	meiotic recombination protein spo11	related to Spo11 - Coprinopsis cinerea
PIIN_00971	1206	i	0.502488	21.83	Laccaria bicolor S238N-H82	fungi – basidiomycetes	protein	hypothetical orf
PIIN_00972	3180	i	0.507862	21.83	Coprinopsis cinerea okayama7#130	fungi – basidiomycetes	mrna export factor elf1	probable mrna export factor elf1
PIIN_00973	1011	i	0.512364	21.83	Coprinopsis cinerea okayama7#130	fungi – basidiomycetes	aromatic ring-opening dioxygenase	hypothetical orf
PIIN_00974	1269	i	0.544523	21.83	Coprinopsis cinerea okayama7#130	fungi – basidiomycetes	camp-dependent protein kinase catalytic subunit	related to cAMP-dependent protein kinase catalytic subunit
PIIN_00975	1581	i	0.538899	21.83	Coprinopsis cinerea okayama7#130	fungi – basidiomycetes	protein	hypothetical orf
PIIN_00976	1218	i	0.487685	21.83	Laccaria bicolor S238N-H82	fungi – basidiomycetes	zinc finger with ufm1-specific peptidase domain protein	hypothetical orf							-2.01	-2.09
PIIN_11724	498	i	0.552209	21.83	Postia placenta Mad-698-R	fungi – basidiomycetes	serine arginine repetitive matrix protein 2	hypothetical orf
PIIN_00977	1074	i	0.531657	21.83	Laccaria bicolor S238N-H82	fungi – basidiomycetes	fructose-bisphosphate aldolase	probable FBA1 - fructose-bisphosphate aldolase
PIIN_00978	2136	i	0.4897	21.83	Coprinopsis cinerea okayama7#130	fungi – basidiomycetes	vacuolar sorting protein	probable vacuolar sorting protein (hbrA)
PIIN_00979	786	i	0.51145	21.83	Laccaria bicolor S238N-H82	fungi – basidiomycetes	3-hydroxyacyl- dehydrogenase	probable 3-hydroxyacyl-CoA dehydrogenase				-3.74	-2.98	-2.47	-2.11	-2.02
PIIN_00980	2172	i	0.515193	21.83	Laccaria bicolor S238N-H82	fungi – basidiomycetes	tel2 rad-5 clk-2 family protein tel2	hypothetical orf							-2.43
PIIN_00981	1521	i	0.52597	21.83	Coprinopsis cinerea okayama7#130	fungi – basidiomycetes	trna dihydrouridine synthase dus2	related to tRNA dihydrouridine synthase
PIIN_00982	1464	i	0.51776	21.83	Coprinopsis cinerea okayama7#130	fungi – basidiomycetes	glutamate 5-kinase	related to glutamate 5-kinase
PIIN_00983	1599	i	0.517198	21.83	Postia placenta Mad-698-R	fungi – basidiomycetes	predicted protein [Postia placenta Mad-698-R]	hypothetical orf
PIIN_00984	897	i	0.477146	21.83	Laccaria bicolor S238N-H82	fungi – basidiomycetes	protein	related to NOP6 - protein with possible role in rRNA processing
PIIN_00985	1686	i	0.522539	21.83	Postia placenta Mad-698-R	fungi – basidiomycetes	protein	hypothetical orf
PIIN_00986	345	i	0.501449	21.83	Coprinopsis cinerea okayama7#130	fungi – basidiomycetes	copper homeostasis protein	hypothetical orf			-3.12						2.4
PIIN_00987	1110	i	0.544144	21.83			---NA---	hypothetical orf
PIIN_00988	2904	i	0.504132	21.83	Postia placenta Mad-698-R	fungi – basidiomycetes	protein	hypothetical orf
PIIN_00989	267	i	0.509363	21.83	Moniliophthora perniciosa FA553	fungi – basidiomycetes	protein	related to TIM11 - subunit E of the dimeric form of mitochondrial F1F0-ATPase			2.01						-2.28
PIIN_00990	1383	i	0.536515	21.83	Laccaria bicolor S238N-H82	fungi – basidiomycetes	pre-mrna polyadenylation factor fip1	hypothetical orf
PIIN_00991	2106	i	0.51472	21.83	Laccaria bicolor S238N-H82	fungi – basidiomycetes	mitochondrial carrier	probable mitochondrial carrier protein ARALAR1			2.74						-3.89
PIIN_11829	1314	i	0.476408	21.83	Laccaria bicolor S238N-H82	fungi – basidiomycetes	trna methyltransferase trm5	Met-10 protein MET-10
PIIN_00992	1074	i	0.521415	21.83	Coprinopsis cinerea okayama7#130	fungi – basidiomycetes	cut9 interacting protein	related to Cut9 interacting protein scn1
PIIN_00993	4371	i	0.535118	21.83	Pleurotus ostreatus	fungi – basidiomycetes	chitin synthase f	related to chitin synthase
PIIN_00994	1875	i	0.5632	21.83	Coprinopsis cinerea okayama7#130	fungi – basidiomycetes	protein	hypothetical orf
PIIN_00995	2898	i	0.562457	21.83	Leishmania braziliensis MHOM/BR/75/M2904	euglenozoa	proteophosphoglycan ppg4	hypothetical orf							-2.09
PIIN_00996	1293	i	0.475638	21.83			---NA---	hypothetical orf
PIIN_00997	354	i	0.5	21.83	Cryptococcus neoformans var. neoformans B-3501A	fungi – basidiomycetes	hiu hydrolase	related to transthyretin - Cryptococcus neoformans
PIIN_00998	1959	i	0.518121	21.83	Laccaria bicolor S238N-H82	fungi – basidiomycetes	tbc1 domain member 14	hypothetical orf
PIIN_00999	1077	i	0.514392	21.83	Podospora anserina S mat	fungi – ascomycetes	hypothetical protein [Podospora anserina S mat+]	hypothetical orf								2.39	2.91
PIIN_11725	234	i	0.440171	21.83			---NA---	hypothetical orf
PIIN_01000	2322	s	0.524978	21.83	Laccaria bicolor S238N-H82	fungi – basidiomycetes	protein	hypothetical orf
PIIN_01001	918	s	0.506536	21.83	Coprinopsis cinerea okayama7#130	fungi – basidiomycetes	secretory pathway protein	related to SSP120 - secretory protein
PIIN_01002	5442	i	0.500368	21.83	Cryptococcus neoformans var. neoformans B-3501A	fungi – basidiomycetes	protein dopey	related to DOP1 - strong similarity to developmental regulatory gene, dopey (dopA)
PIIN_11726	384	i	0.473958	21.83	Coprinopsis cinerea okayama7#130	fungi – basidiomycetes	prefoldin subunit	hypothetical orf
PIIN_01003	1779	i	0.543002	21.83	Coprinopsis cinerea okayama7#130	fungi – basidiomycetes	purine transporter	probable Purine Transporter AzgA	2.01			6.13	4.58	4.19	3.06	3.43	3.7
PIIN_01004	744	i	0.513441	21.83			---NA---	hypothetical orf					2.11	2.45		2.51	4.08
PIIN_01005	1740	s	0.514943	21.83	Pyrenophora tritici-repentis Pt-1C-BFP	fungi – ascomycetes	5 -nucleotidase precursor	related to 5`-nucleotidase precursor				3.46	2.88		3.47	4.48	2.39
PIIN_01006	1008	i	0.527778	21.83	Coprinopsis cinerea okayama7#130	fungi – basidiomycetes	mitochondrial nuclease	probable NUC1 - dna/rna non-specific nuclease, mitochondrial
PIIN_01007	4923	i	0.511274	21.83	Coprinopsis cinerea okayama7#130	fungi – basidiomycetes	snf2 family helicase	hypothetical orf
PIIN_01008	1998	i	0.506507	21.83	Tuber melanosporum Mel28	fungi – ascomycetes	protein	hypothetical orf
PIIN_01009	540	i	0.542593	21.83			---NA---	hypothetical orf		3.47		20.52	6.03		5.83
PIIN_11906	1791	i	0.52373	21.03	Laccaria bicolor S238N-H82	fungi – basidiomycetes	dihydroxy-acid dehydratase	probable dihydroxy-acid dehydratase						2.39			2.61
PIIN_01012	2910	i	0.535395	21.03	Coprinopsis cinerea okayama7#130	fungi – basidiomycetes	synovial apoptosis inhibitor synoviolin	related to HRD1 - involved in degradation of Hmg2p	2.2
PIIN_01014	1986	i	0.518127	21.03	Coprinopsis cinerea okayama7#130	fungi – basidiomycetes	phosphoinositide phosphatase	probable SAC1 - recessive suppressor of secretory defect
PIIN_01015	1818	i	0.540704	21.03	Coprinopsis cinerea okayama7#130	fungi – basidiomycetes	h+ nucleoside cotransporter	related to Sodium/nucleoside cotransporter 2					2.13	2.19		2.41
PIIN_01016	1353	i	0.549889	21.03	Laccaria bicolor S238N-H82	fungi – basidiomycetes	wd repeat protein	related to human and petunia an11 protein
PIIN_01017	1686	i	0.533215	21.03	Coprinopsis cinerea okayama7#130	fungi – basidiomycetes	protein	hypothetical orf					-2.04
PIIN_01018	2073	i	0.536903	21.03	Laccaria bicolor S238N-H82	fungi – basidiomycetes	signal recognition particle receptor	related to SRP101 - signal recognition particle receptor, alpha chain
PIIN_01019	1239	i	0.542373	21.03	Postia placenta Mad-698-R	fungi – basidiomycetes	protein	hypothetical orf				-2.56	-2.32			-2.85
PIIN_01020	2667	i	0.545182	21.03	Laccaria bicolor S238N-H82	fungi – basidiomycetes	predicted protein [Laccaria bicolor S238N-H82]	hypothetical orf
PIIN_01021	501	i	0.522954	21.03	Ustilago maydis 521	fungi – basidiomycetes	hypothetical protein UM06349.1 [Ustilago maydis 521]	related to siderophore iron transporter mirc
PIIN_01022	1701	i	0.534392	21.03			---NA---	hypothetical orf
PIIN_01023	1965	i	0.521628	21.03	Laccaria bicolor S238N-H82	fungi – basidiomycetes	mitochondrial carrier	related to mitochondrial carrier protein			-2.44
PIIN_01024	414	i	0.497585	21.03	Coprinopsis cinerea okayama7#130	fungi – basidiomycetes	sft2 domain containing 2	hypothetical orf				2.22
PIIN_01025	852	i	0.494131	21.03	Postia placenta Mad-698-R	fungi – basidiomycetes	hydroxyacylglutathione hydrolase	probable hydroxyacylglutathione hydrolase				-2.37			-2.01
PIIN_01026	1191	s	0.534005	21.03	Laccaria bicolor S238N-H82	fungi – basidiomycetes	gcc2 and gcc3 family protein	related to GCC2 and GCC3 family protein - Laccaria bicolor				-2.12
PIIN_01027	1539	i	0.539961	21.03	Coprinopsis cinerea okayama7#130	fungi – basidiomycetes	integral peroxisomal membrane protein	hypothetical orf
PIIN_01028	1047	i	0.567335	21.03	Ashbya gossypii ATCC 10895	fungi – ascomycetes	specific transcriptional repressor	hypothetical orf
PIIN_01029	2280	i	0.554386	21.03	Coprinopsis cinerea okayama7#130	fungi – basidiomycetes	nad	related to UTR1 (associated with ferric reductase activity)
PIIN_01030	855	i	0.522807	21.03	Streptosporangium roseum DSM 43021	bacteria – actinobacteria	prolyl aminopeptidase	related to putative prolyl aminopeptidase - Azorhizobium caulinodans
PIIN_01031	1899	i	0.508162	21.03	Laccaria bicolor S238N-H82	fungi – basidiomycetes	capsular associated protein	hypothetical orf
PIIN_01032	1215	i	0.506996	21.03	Coprinopsis cinerea okayama7#130	fungi – basidiomycetes	brix domain-containing protein c	related to SSF1 - nucleolar protein involved in the assembly of the large ribosomal subunit						-2.31			-3.8
PIIN_01033	1419	i	0.539817	21.03	Sus scrofa	metazoa	kruppel-like factor 17	hypothetical orf
PIIN_01034	1188	i	0.529461	21.03	Postia placenta Mad-698-R	fungi – basidiomycetes	protein	hypothetical orf
PIIN_01035	1527	i	0.527177	21.03	Postia placenta Mad-698-R	fungi – basidiomycetes	candidate g-protein alpha subunit	related to guanine nucleotide-binding protein alpha-4 subunit
PIIN_01036	1293	i	0.551431	21.03	Laccaria bicolor S238N-H82	fungi – basidiomycetes	protein	hypothetical orf
PIIN_01037	1560	i	0.495513	21.03	Laccaria bicolor S238N-H82	fungi – basidiomycetes	dsdna-dependent atpase	related to RDH54 - protein required for mitotic diploid-specific recombination and repair and meiosis										1	PIIN_01038
PIIN_01039	4029	i	0.521221	---NA---	Laccaria bicolor S238N-H82	fungi – basidiomycetes	protein	hypothetical orf		2.18				2.27
PIIN_01040	483	i	0.554865	21.68	Postia placenta Mad-698-R	fungi – basidiomycetes	single-strand binding protein	hypothetical orf			2.45				2.03		-2.38
PIIN_01041	426	i	0.50939	21.68	Coprinopsis cinerea okayama7#130	fungi – basidiomycetes	elongation factor tu c-terminal domain containing protein	related to translation elongation factor HBS1 protein
PIIN_01042	9195	i	0.508537	21.68	Coprinopsis cinerea okayama7#130	fungi – basidiomycetes	atypical/PIKK/ATM protein kinase	related to TEL1 - telomere length control protein
PIIN_01043	1239	i	0.557708	21.68	Coprinopsis cinerea okayama7#130	fungi – basidiomycetes	acetyl- mitochondrial precursor	related to acetoacetyl-CoA thiolase
PIIN_01044	675	i	0.527407	21.68	Laccaria bicolor S238N-H82	fungi – basidiomycetes	isoform b	hypothetical orf
PIIN_01045	771	i	0.518807	21.68	Laccaria bicolor S238N-H82	fungi – basidiomycetes	40s ribosomal protein s3ae	probable ribosomal protein 10, cytosolic
PIIN_01046	621	i	0.518519	21.68	Nectria haematococca mpVI 77-13-4	fungi – ascomycetes	protein	hypothetical orf
PIIN_01047	1614	i	0.553284	21.68	Postia placenta Mad-698-R	fungi – basidiomycetes	gdp gtp exchange factor	related to Pim1 protein (Poly(A)+ RNA transport protein 2), putative - Cryptococcus neoformans
PIIN_01048	264	i	0.488636	21.68	Coccidioides posadasii C735 delta SOWgp	fungi – ascomycetes	cytochrome c oxidase assembly protein	hypothetical orf			3.58
PIIN_01049	2286	i	0.519685	21.68	Moniliophthora perniciosa FA553	fungi – basidiomycetes	hypothetical protein MPER_10150 [Moniliophthora perniciosa FA553]	hypothetical orf
PIIN_01050	1107	i	0.519422	21.68	Tuber melanosporum Mel28	fungi – ascomycetes	zinc-regulated transporter 1	related to low affininty zinc transporter
PIIN_01051	5385	i	0.52182	21.68	Coprinopsis cinerea okayama7#130	fungi – basidiomycetes	ras gtpase activating	related to Ras GTPase-activating-like protein IQGAP2
PIIN_01052	921	i	0.574376	21.68	Coprinopsis cinerea okayama7#130	fungi – basidiomycetes	rnp domain-containing protein	related to single-stranded TG1-3 binding protein
PIIN_11907	2301	i	0.494133	21.68	Laccaria bicolor S238N-H82	fungi – basidiomycetes	aldo keto reductase family	related to aryl-alcohol dehydrogenases
PIIN_01055	1980	i	0.515152	21.68			---NA---	hypothetical orf
PIIN_01056	2664	i	0.54467	21.68	Lentinula edodes	fungi – basidiomycetes	protein	hypothetical orf
PIIN_01057	522	i	0.532567	21.68	Cryptococcus neoformans var. neoformans JEC21	fungi – basidiomycetes	rnp domain-containing protein	related to poly(a) binding protein II
PIIN_01058	1884	i	0.563694	21.68	Laccaria bicolor S238N-H82	fungi – basidiomycetes	5-aminolevulinic acid synthase	probable 5-aminolevulinic acid synthase			2.42	-2.3			-2.22	-2.1	-3.33
PIIN_01059	3069	i	0.523623	21.68	Coprinopsis cinerea okayama7#130	fungi – basidiomycetes	protein kinase	related to CTK1 - carboxy-terminal domain (CTD) kinase, alpha subunit
PIIN_01060	1347	i	0.549369	21.68	Coprinopsis cinerea okayama7#130	fungi – basidiomycetes	predicted protein [Coprinopsis cinerea okayama7#130]	hypothetical orf
PIIN_01061	402	i	0.532338	21.68			---NA---	hypothetical orf
PIIN_11830	477	i	0.538784	21.68			---NA---	hypothetical orf
PIIN_01062	537	i	0.547486	21.68	Postia placenta Mad-698-R	fungi – basidiomycetes	protein	hypothetical orf
PIIN_01063	342	i	0.573099	21.68			---NA---	hypothetical orf	51.27			61.16	19.45	9.51
PIIN_01064	444	i	0.522523	21.68	Postia placenta Mad-698-R	fungi – basidiomycetes	mitochondrial ribosomal protein	probable MRPL19 - mitochondrial ribosomal protein, large subunit									-2.18
PIIN_01065	1194	s	0.501675	21.68	Coprinopsis cinerea okayama7#130	fungi – basidiomycetes	leucine aminopeptidase 2	related to bacterial leucyl aminopeptidase precursor
PIIN_01066	1089	s	0.573003	21.68	Ustilago maydis 521	fungi – basidiomycetes	cell wall protein o-glucosyl hydrolase	hypothetical orf
PIIN_01067	1095	s	0.581735	21.68	Laccaria bicolor S238N-H82	fungi – basidiomycetes	protein	hypothetical orf				-2.34	-3.23	-3.4	-2.95	-2.8	-3.3
PIIN_01068	219	e	0.493151	21.68	Coprinopsis cinerea okayama7#130	fungi – basidiomycetes	uncharacterized protein yil156w-b precursor	hypothetical orf								2
PIIN_01069	1416	i	0.553672	21.68	Coprinopsis cinerea okayama7#130	fungi – basidiomycetes	denticleless homolog	hypothetical orf
PIIN_01070	609	i	0.499179	21.68	Laccaria bicolor S238N-H82	fungi – basidiomycetes	riboflavin kinase	related to FMN1 - Riboflavin kinase				2.41	2.13		2.18	2.32
PIIN_01071	453	i	0.501104	21.68	Laccaria bicolor S238N-H82	fungi – basidiomycetes	conserved hypothetical selenoprotein	hypothetical orf
PIIN_01072	3738	i	0.53451	21.68	Laccaria bicolor S238N-H82	fungi – basidiomycetes	protein stu1	hypothetical orf
PIIN_01073	453	i	0.512141	21.68	Laccaria bicolor S238N-H82	fungi – basidiomycetes	cbf nf-y family transcription	related to TATA-binding protein-associated phosphoprotein Dr1 protein
PIIN_01074	933	i	0.517685	21.68	Laccaria bicolor S238N-H82	fungi – basidiomycetes	mak32-like protein	hypothetical orf
PIIN_01075	198	i	0.494949	21.68	Postia placenta Mad-698-R	fungi – basidiomycetes	protein	hypothetical orf
PIIN_01076	1479	i	0.52265	21.68	Postia placenta Mad-698-R	fungi – basidiomycetes	myb transcription factor	hypothetical orf
PIIN_01077	546	i	0.512821	21.68	Coprinopsis cinerea okayama7#130	fungi – basidiomycetes	duf788 domain-containing protein	hypothetical orf
PIIN_01078	495	i	0.50303	21.68	Cryptococcus neoformans var. neoformans JEC21	fungi – basidiomycetes	rab interacting factor	hypothetical orf
PIIN_01079	588	i	0.503401	21.68	Laccaria bicolor S238N-H82	fungi – basidiomycetes	protein	hypothetical orf
PIIN_01080	756	i	0.492063	21.68	Laccaria bicolor S238N-H82	fungi – basidiomycetes	protein	related to AP-3 adapter complex mu3A subunit
PIIN_11727	945	i	0.485714	21.68	Postia placenta Mad-698-R	fungi – basidiomycetes	class v chitinase 1	probable endochitinase class V precursor
PIIN_01082	1461	i	0.514716	21.68	Laccaria bicolor S238N-H82	fungi – basidiomycetes	glucokinase	probable glucokinase
PIIN_01083	3234	i	0.501855	21.68	Postia placenta Mad-698-R	fungi – basidiomycetes	beta-galactosidase precursor	probable beta-galactosidase
PIIN_01084	3168	s	0.501894	21.68	Talaromyces emersonii	fungi – ascomycetes	beta-galactosidase	probable beta-galactosidase
PIIN_01085	1401	i	0.541756	21.68	Laccaria bicolor S238N-H82	fungi – basidiomycetes	citrate synthase	probable mitochondrial citrate synthase								-2.14	-2.52
PIIN_01086	6351	i	0.534719	21.68	Laccaria bicolor S238N-H82	fungi – basidiomycetes	microtubule associated protein	related to STU2 - Microtubule-associated protein (MAP) of the XMAP215/Dis1 family
PIIN_01087	1602	i	0.536205	21.68	Coprinopsis cinerea okayama7#130	fungi – basidiomycetes	protein	hypothetical orf
PIIN_01088	1671	i	0.535009	21.68	Coprinopsis cinerea okayama7#130	fungi – basidiomycetes	integral membrane protein	hypothetical orf
PIIN_01089	597	i	0.58794	21.68	Laccaria bicolor S238N-H82	fungi – basidiomycetes	predicted protein [Laccaria bicolor S238N-H82]	hypothetical orf				3.86
PIIN_01090	315	i	0.52381	21.68			---NA---	hypothetical orf
PIIN_01091	486	i	0.553498	21.68			---NA---	hypothetical orf
PIIN_01092	597	i	0.514238	22.05			---NA---	hypothetical orf
PIIN_01093	999	i	0.504505	22.05	Laccaria bicolor S238N-H82	fungi – basidiomycetes	cyclin	hypothetical orf
PIIN_01094	237	i	0.510549	22.05			---NA---	hypothetical orf
PIIN_01095	1326	i	0.509804	22.05	Laccaria bicolor S238N-H82	fungi – basidiomycetes	major facilitator superfamily multidrug- dha1 sub-family	related to major facilitator superfamily multidrug-resistance, DHA1 sub-family - Laccaria bicolor					5.02	7.5		4.8	8.31
PIIN_01096	942	i	0.490446	22.05	Cryptococcus neoformans var. neoformans JEC21	fungi – basidiomycetes	cdc2 cyclin-dependent kinase	related to CDC28 - Cyclin-dependent protein kinase
PIIN_01097	831	i	0.472924	22.05	Moniliophthora perniciosa FA553	fungi – basidiomycetes	transcription factor fet5	related to protein required for cell viability
PIIN_01098	777	i	0.553411	22.05	Laccaria bicolor S238N-H82	fungi – basidiomycetes	protein	related to SNF8 - protein involved in glucose derepression
PIIN_01099	531	i	0.510358	22.05	Laccaria bicolor S238N-H82	fungi – basidiomycetes	loc553323 protein	hypothetical orf
PIIN_01100	933	i	0.539121	22.05	Coprinopsis cinerea okayama7#130	fungi – basidiomycetes	homoisocitrate dehydrogenase	probable LYS12 - Homo-isocitrate dehydrogenase
PIIN_01101	1824	i	0.589912	22.05	Laccaria bicolor S238N-H82	fungi – basidiomycetes	mucin 91c	hypothetical orf							-2.02
PIIN_01102	1287	i	0.592075	22.05	Coprinopsis cinerea okayama7#130	fungi – basidiomycetes	predicted protein [Coprinopsis cinerea okayama7#130]	hypothetical orf	2.39			2.13
PIIN_01103	543	i	0.510129	22.05	Laccaria bicolor S238N-H82	fungi – basidiomycetes	trafficking protein particle complex 2	related to Sedlin (trafficking protein particle complex protein 2)
PIIN_01104	219	i	0.484018	22.05	Laccaria bicolor S238N-H82	fungi – basidiomycetes	rna polymerase small zn-binding subunit	hypothetical orf							2.03
PIIN_01105	513	i	0.487329	22.05			---NA---	hypothetical orf						2.34		2.12	2.97
PIIN_01106	618	i	0.501618	22.05	Moniliophthora perniciosa FA553	fungi – basidiomycetes	hypothetical protein MPER_08388 [Moniliophthora perniciosa FA553]	hypothetical orf				2.67	3.27	3.53		3.21	5.7
PIIN_01107	1443	i	0.522523	22.05	Postia placenta Mad-698-R	fungi – basidiomycetes	dna polymerase delta subunit	related to dna polymerase delta small subunit
PIIN_01108	1140	i	0.515789	22.05	Laccaria bicolor S238N-H82	fungi – basidiomycetes	predicted protein [Laccaria bicolor S238N-H82]	hypothetical orf
PIIN_01109	1131	i	0.516357	22.05	Physcomitrella patens subsp. patens	plant	-like protein	hypothetical orf
PIIN_01110	282	i	0.549645	22.05	Cryptococcus neoformans var. neoformans JEC21	fungi – basidiomycetes	60s ribosomal protein l36	related to 60S ribosomal protein L36 - Cryptococcus neoformans		-2
PIIN_01111	2121	i	0.493164	22.05	Coprinopsis cinerea okayama7#130	fungi – basidiomycetes	elongator complex subunit elp2	related to ELP2 - 29 kDa subunit of elongator and elongating RNA polymerase II holoenzyme
PIIN_01112	2898	i	0.541753	22.05	Coprinopsis cinerea okayama7#130	fungi – basidiomycetes	eukaryotic translation initiation factor	related to TIF2 - translation initiation factor eIF4A
PIIN_01113	834	i	0.51199	22.05	Postia placenta Mad-698-R	fungi – basidiomycetes	enoyl- hydratase isomerase family protein	related to delta3,5-delta2,4-dienoyl-coa isomerase precursor
PIIN_01114	612	i	0.513072	22.05	Laccaria bicolor S238N-H82	fungi – basidiomycetes	protein	hypothetical orf
PIIN_01115	882	i	0.485261	22.05	Laccaria bicolor S238N-H82	fungi – basidiomycetes	conserved fungal protein	related to COX10 - farnesyl transferase
PIIN_01116	636	i	0.506289	22.05	Laccaria bicolor S238N-H82	fungi – basidiomycetes	protein	hypothetical orf
PIIN_01117	366	i	0.530055	22.05			---NA---	hypothetical orf
PIIN_01118	579	i	0.518135	22.05	Laccaria bicolor S238N-H82	fungi – basidiomycetes	phosphopantetheinyl transferase	hypothetical orf
PIIN_01119	1518	i	0.547431	22.18	Postia placenta Mad-698-R	fungi – basidiomycetes	protein	hypothetical orf
PIIN_01120	435	i	0.586207	22.18			---NA---	hypothetical orf
PIIN_01121	801	i	0.513109	22.18	Laccaria bicolor S238N-H82	fungi – basidiomycetes	protein	hypothetical orf
PIIN_01122	792	i	0.498737	22.18	Laccaria bicolor S238N-H82	fungi – basidiomycetes	protein	hypothetical orf
PIIN_01123	441	i	0.505669	22.18			---NA---	hypothetical orf									4.55
PIIN_01124	2613	i	0.508611	22.18	Laccaria bicolor S238N-H82	fungi – basidiomycetes	sec23 sec24 family protein	related to Protein transport protein Sec24C
PIIN_01125	612	i	0.527778	22.18	Laccaria bicolor S238N-H82	fungi – basidiomycetes	gcn5-related n-acetyltransferase	related to n-acetyltransferase
PIIN_01126	420	i	0.578571	22.18	Cryptococcus neoformans var. neoformans JEC21	fungi – basidiomycetes	histone h3	probable HHT1 - histone H3			2.5	2.18						1	PIIN_03169, PIIN_09802
PIIN_01127	3798	i	0.517114	22.18	Laccaria bicolor S238N-H82	fungi – basidiomycetes	predicted protein [Laccaria bicolor S238N-H82]	hypothetical orf									-2
PIIN_01128	1623	i	0.492298	22.18	Laccaria bicolor S238N-H82	fungi – basidiomycetes	protein	hypothetical orf
PIIN_01129	765	i	0.499346	22.18	Postia placenta Mad-698-R	fungi – basidiomycetes	endosomal cargo receptor	related to ERV25 - component of the COPII-coated vesicles
PIIN_01130	822	i	0.553528	22.18			---NA---	hypothetical orf
PIIN_01131	3273	i	0.498625	22.18	Coprinopsis cinerea okayama7#130	fungi – basidiomycetes	nuclear condensin complex subunit	related to mitotic chromosome condensation-related protein, putative - Cryptococcus neoformans
PIIN_01132	1659	i	0.501507	22.18	Moniliophthora perniciosa FA553	fungi – basidiomycetes	protein	hypothetical orf
PIIN_01133	924	i	0.504329	22.18	Laccaria bicolor S238N-H82	fungi – basidiomycetes	methionine adenosyltransferase beta	related to vacuolar protein sorting-associated protein VPS5
PIIN_01134	1281	i	0.525371	22.18	Postia placenta Mad-698-R	fungi – basidiomycetes	37s ribosomal protein s5	related to MRPS5 - mitochondrial ribosomal protein, small subunit
PIIN_01135	3366	i	0.496732	22.18	Laccaria bicolor S238N-H82	fungi – basidiomycetes	chromosome condensation complex protein	related to condensin complex subunit 3
PIIN_01136	1140	i	0.484211	22.18	Laccaria bicolor S238N-H82	fungi – basidiomycetes	duf250 domain membrane protein	related to triose phosphate/3-phosphoglycerate/phosphate translocator
PIIN_01137	999	i	0.511512	22.18	Coprinopsis cinerea okayama7#130	fungi – basidiomycetes	f1f0 atp synthase assembly protein atp10	related to ATP10 - F1F0 ATPase complex assembly protein
PIIN_01138	456	i	0.504386	22.18	Laccaria bicolor S238N-H82	fungi – basidiomycetes	predicted protein [Laccaria bicolor S238N-H82]	hypothetical orf			2.03
PIIN_01139	906	i	0.525386	22.18	Laccaria bicolor S238N-H82	fungi – basidiomycetes	vesicular-fusion protein sec17	probable SEC17 - transport vesicle fusion protein
PIIN_01140	1023	i	0.513196	22.18			---NA---	hypothetical orf
PIIN_11831	471	i	0.484076	22.18	Laccaria bicolor S238N-H82	fungi – basidiomycetes	trna-splicing endonuclease subunit sen15	hypothetical orf
PIIN_01141	921	s	0.510315	22.18	Laccaria bicolor S238N-H82	fungi – basidiomycetes	predicted protein [Laccaria bicolor S238N-H82]	hypothetical orf	-2.08	-2.03						2.17
PIIN_01142	1293	i	0.478732	22.18	Laccaria bicolor S238N-H82	fungi – basidiomycetes	potential gpi-protein transamidase complex subunit	probable GPI8 - GPI-anchor transamidase
PIIN_01143	678	i	0.50885	22.18	Laccaria bicolor S238N-H82	fungi – basidiomycetes	sap30 binding protein	hypothetical orf
PIIN_11728	1494	i	0.505355	22.18	Cryptococcus neoformans var. neoformans JEC21	fungi – basidiomycetes	pyruvate dehydrogenase kinase	related to pyruvate dehydrogenase kinase isoform 2, mitochondrial
PIIN_01144	3216	i	0.511816	22.18	Sordaria macrospora	fungi – ascomycetes	tetratricopeptide repeat domain protein	hypothetical orf
PIIN_01145	1425	i	0.506667	22.18	Coprinopsis cinerea okayama7#130	fungi – basidiomycetes	predicted protein [Coprinopsis cinerea okayama7#130]	hypothetical orf
PIIN_01146	429	i	0.508159	22.18	Candidatus Korarchaeum cryptofilum OPF8	archae	adp-ribosylation factor 1	related to small GTP-binding protein - Korarchaeum cryptofilum
PIIN_01147	540	i	0.509259	22.18	Ustilago maydis 521	fungi – basidiomycetes	presequence translocase-associated motor subunit	related to translocase-associated motor subunit, required for stable complex formation between cochaperones Pam16p and Pam18p									-2.13
PIIN_01148	2955	i	0.535702	22.18	Postia placenta Mad-698-R	fungi – basidiomycetes	white collar	related to white collar 1 protein
PIIN_01149	963	i	0.50675	22.18	Cryptococcus neoformans var. neoformans JEC21	fungi – basidiomycetes	stretchin-mlck cg18255- isoform a	hypothetical orf
PIIN_01150	897	i	0.499443	22.18	Coprinopsis cinerea okayama7#130	fungi – basidiomycetes	cox1 assembly protein	related to SURF1 protein
PIIN_01151	1599	i	0.570356	22.18	Laccaria bicolor S238N-H82	fungi – basidiomycetes	ntf2 and rrm domain protein	hypothetical orf
PIIN_01152	2940	i	0.556463	22.18	Chaetomium globosum CBS 148.51	fungi – ascomycetes	mucin family signaling protein	hypothetical orf	2.39
PIIN_01153	1134	i	0.520282	22.18	Postia placenta Mad-698-R	fungi – basidiomycetes	mitogen-activated protein kinase	related to MAP kinase
PIIN_01154	2280	i	0.514474	22.18	Magnaporthe oryzae 70-15	fungi – ascomycetes	hypothetical protein MGG_02890 [Magnaporthe oryzae 70-15]	hypothetical orf
PIIN_01155	291	i	0.4811	22.18			---NA---	hypothetical orf
PIIN_01156	2076	i	0.55395	22.18	Coprinopsis cinerea okayama7#130	fungi – basidiomycetes	zinc finger protein lee1	hypothetical orf
PIIN_01157	972	i	0.516461	22.18	Laccaria bicolor S238N-H82	fungi – basidiomycetes	eukaryotic translation initiation factor 2 alpha subunit	probable translation initiation factor eIF-2 alpha chain
PIIN_01158	615	i	0.525203	22.18	Phanerochaete chrysosporium	fungi – basidiomycetes	copper radical oxidase	hypothetical orf										0.5	PIIN_01160, PIIN_01176
PIIN_01159	852	i	0.606808	22.18			---NA---	hypothetical orf		12.57	8.23	12.5	10.04	5.87
PIIN_01160	1968	i	0.52439	22.18	Podospora anserina S mat	fungi – ascomycetes	wsc domain-containing protein	hypothetical orf
PIIN_01161	936	i	0.537393	22.18	Coprinopsis cinerea okayama7#130	fungi – basidiomycetes	bud13 homolog	hypothetical orf
PIIN_01162	2001	i	0.532234	22.18			---NA---	hypothetical orf
PIIN_01163	1695	i	0.477876	22.18	Laccaria bicolor S238N-H82	fungi – basidiomycetes	nucleolar complex protein	related to NOC4 - ribosome biogenesis protein
PIIN_01164	3606	i	0.487521	22.18	Laccaria bicolor S238N-H82	fungi – basidiomycetes	chromosome segregation protein	probable SMC3 - required for structural maintenance of chromosomes
PIIN_01165	2514	i	0.555688	22.18	Candida albicans SC5314	fungi – ascomycetes	hypothetical protein CaO19.5313 [Candida albicans SC5314]	hypothetical orf							-3.16		-2.22
PIIN_01166	2205	i	0.495238	22.18			---NA---	hypothetical orf					2.21				2.47
PIIN_01167	1899	i	0.491311	22.18			---NA---	hypothetical orf	5.48
PIIN_01168	1110	i	0.500901	22.18	Laccaria bicolor S238N-H82	fungi – basidiomycetes	phospholipase group vi-like	hypothetical orf
PIIN_11754	1356	i	0.519912	22.18	Laccaria bicolor S238N-H82	fungi – basidiomycetes	kinetochore protein mis13	hypothetical orf
PIIN_01169	2616	s	0.519495	22.18	Coprinopsis cinerea okayama7#130	fungi – basidiomycetes	het-c domain-containing protein	related to Het-c heterokaryon incompatibility protein
PIIN_01170	2562	i	0.543326	22.18	Coprinopsis cinerea okayama7#130	fungi – basidiomycetes	glycine-rich rna-binding	related to protein mediates microtubule-dependent mRNA transport
PIIN_01171	3315	i	0.538462	22.18	Postia placenta Mad-698-R	fungi – basidiomycetes	predicted protein [Postia placenta Mad-698-R]	hypothetical orf
PIIN_01172	1026	i	0.526316	22.18			---NA---	hypothetical orf
PIIN_01173	2169	i	0.530198	22.18	Laccaria bicolor S238N-H82	fungi – basidiomycetes	cytoplasmic proline-trna ligase prs1	probable proline-tRNA ligase
PIIN_01174	3537	i	0.569975	22.18	Postia placenta Mad-698-R	fungi – basidiomycetes	protein	hypothetical orf		2.39	3.23					-2.9	-4.84
PIIN_01175	1560	i	0.536538	22.18	Coprinopsis cinerea okayama7#130	fungi – basidiomycetes	copper radical oxidase	hypothetical orf
PIIN_01176	2022	s	0.529674	22.18	Laccaria bicolor S238N-H82	fungi – basidiomycetes	copper radical oxidase	related to copper radical oxidase - Phanerochaete chrysosporium								-2.46
PIIN_01177	651	i	0.490015	22.18	Coprinopsis cinerea okayama7#130	fungi – basidiomycetes	cytochrome p450 oxidoreductase -	related to O-methylsterigmatocystin oxidoreductase
PIIN_11832	519	i	0.49711	22.18	Coprinopsis cinerea okayama7#130	fungi – basidiomycetes	protein	hypothetical orf
PIIN_01178	276	i	0.496377	22.18			---NA---	hypothetical orf
PIIN_01179	1041	i	0.478386	22.18			---NA---	hypothetical orf					-2.06	-2.49		-2.18	-2.2
PIIN_11675	4293	i	0.493827	22.18	Coprinopsis cinerea okayama7#130	fungi – basidiomycetes	condensin complex component cnd1	related to subunit of condensin protein complex
PIIN_01182	1935	i	0.523514	22.18	Postia placenta Mad-698-R	fungi – basidiomycetes	protein	hypothetical orf									-2.94
PIIN_01183	1173	i	0.547315	22.18	Coprinopsis cinerea okayama7#130	fungi – basidiomycetes	peroxisomal membrane protein	related to peroxisomal membrane protein pex13
PIIN_01184	309	i	0.517799	22.18	Moniliophthora perniciosa	fungi – basidiomycetes	protein	hypothetical orf
PIIN_01185	306	i	0.46732	22.18			---NA---	hypothetical orf									2.15
PIIN_01186	657	i	0.487062	22.18	Penicillium marneffei ATCC 18224	fungi – ascomycetes	family protein	hypothetical orf										0.666667	PIIN_01187
PIIN_11833	735	i	0.495238	22.18			---NA---	hypothetical orf
PIIN_01188	669	i	0.520179	20.82			---NA---	hypothetical orf										0.833333	PIIN_05424, PIIN_09596, PIIN_09847, PIIN_11441
PIIN_01189	1191	s	0.538203	20.82	Laccaria bicolor S238N-H82	fungi – basidiomycetes	lytic catalytic	related to glycoside hydrolase family 23 protein - Laccaria bicolor
PIIN_01190	1281	s	0.540203	20.82	Irpex lacteus	fungi – basidiomycetes	endoglucanase	probable cellulase precursor										1	PIIN_01191
PIIN_01192	1239	s	0.539144	20.82	Irpex lacteus	fungi – basidiomycetes	glycoside hydrolase family 5 protein	probable cellulase precursor
PIIN_01193	1425	i	0.522105	20.82	Coprinopsis cinerea okayama7#130	fungi – basidiomycetes	predicted protein [Coprinopsis cinerea okayama7#130]	hypothetical orf
PIIN_01194	1137	i	0.557608	20.82	Cryptococcus neoformans var. neoformans JEC21	fungi – basidiomycetes	c2h2 finger domain	hypothetical orf	10.32			2.68
PIIN_01195	1299	i	0.555042	20.82	Streptomyces sp. AA4	bacteria – actinobacteria	monooxygenase fad-binding	related to monooxygenase - Streptomyces sp. Mg1
PIIN_01196	1620	i	0.537037	20.82	Laccaria bicolor S238N-H82	fungi – basidiomycetes	nadh-ubiquinone oxidoreductase 51 kda subunit	probable NADH2 dehydrogenase (ubiquinone) flavoprotein 1
PIIN_01197	243	i	0.534979	20.82	Laccaria bicolor S238N-H82	fungi – basidiomycetes	predicted protein [Laccaria bicolor S238N-H82]	hypothetical orf
PIIN_01198	2505	i	0.553693	20.82	Laccaria bicolor S238N-H82	fungi – basidiomycetes	glycoside hydrolase family 16 protein	related to glycoside hydrolase family 16 protein - Laccaria bicolor
PIIN_01199	1776	i	0.541667	20.82	Postia placenta Mad-698-R	fungi – basidiomycetes	ubx domain-containing protein	hypothetical orf
PIIN_01200	1482	i	0.520918	20.82	Laccaria bicolor S238N-H82	fungi – basidiomycetes	5-oxo-l-	related to 5-oxoprolinase
PIIN_01201	636	i	0.518868	20.82	Francisella philomiragia subsp. philomiragia ATCC 25015	bacteria – proteobacteria	short-chain dehydrogenase reductase sdr	related to ketoreductase
PIIN_01202	3267	i	0.565044	20.82	Laccaria bicolor S238N-H82	fungi – basidiomycetes	ring finger protein	hypothetical orf						2.23			2.18
PIIN_01203	4686	i	0.526889	20.82	Laccaria bicolor S238N-H82	fungi – basidiomycetes	nucleoporin nup132	hypothetical orf
PIIN_01204	843	i	0.466192	20.82	Salmonella enterica subsp. enterica serovar Weltevreden str. HI_N05-537	bacteria – proteobacteria	hypothetical protein SeW_A2184 [Salmonella enterica subsp. enterica serovar Weltevreden str. HI_N05-537]	hypothetical orf
PIIN_01205	735	i	0.478912	20.82	Salmonella enterica subsp. enterica serovar Weltevreden str. HI_N05-537	bacteria – proteobacteria	hypothetical protein SeW_A2184 [Salmonella enterica subsp. enterica serovar Weltevreden str. HI_N05-537]	hypothetical orf
PIIN_01206	984	i	0.51626	20.82	Laccaria bicolor S238N-H82	fungi – basidiomycetes	predicted protein [Laccaria bicolor S238N-H82]	hypothetical orf
PIIN_01207	1344	i	0.561756	20.82	Coprinopsis cinerea okayama7#130	fungi – basidiomycetes	rgs domain protein	related to RAX1 - Protein involved in determination of budding patterns
PIIN_01208	276	i	0.59058	20.82	Coprinopsis cinerea okayama7#130	fungi – basidiomycetes	chaperone heat shock protein	hypothetical orf				-16.15	-8.85	-6.95	-8.34	-9.61	-4.26	0.333333	PIIN_00968
PIIN_01209	1473	i	0.532247	20.82			---NA---	hypothetical orf
PIIN_01210	4608	i	0.490451	20.82	Talaromyces stipitatus ATCC 10500	fungi – ascomycetes	nacht and wd40 domain protein	related to G-protein beta WD-40 repeats containing protein, putative - Talaromyces stipitatus
PIIN_01211	828	i	0.504831	20.82	Coprinopsis cinerea okayama7#130	fungi – basidiomycetes	predicted protein [Coprinopsis cinerea okayama7#130]	hypothetical orf
PIIN_01212	729	i	0.521262	20.82	Laccaria bicolor S238N-H82	fungi – basidiomycetes	protein	hypothetical orf					2.61	2.26	2.23
PIIN_01213	3666	i	0.503001	20.82	Laccaria bicolor S238N-H82	fungi – basidiomycetes	pre-rrna processing protein utp22	hypothetical orf			2.26						-3.03
PIIN_01214	771	i	0.526589	20.82			---NA---	hypothetical orf				3.29	3.48	3.51	3.07	4.11	3.35
PIIN_01215	3048	i	0.516732	20.82	Laccaria bicolor S238N-H82	fungi – basidiomycetes	duf221 domain	hypothetical orf
PIIN_01216	1281	i	0.4879	20.82			---NA---	hypothetical orf										0.166667	PIIN_01218
PIIN_01217	633	i	0.466035	21.99			---NA---	hypothetical orf
PIIN_01218	1602	i	0.484395	21.99			---NA---	hypothetical orf
PIIN_01219	189	i	0.518519	21.99			---NA---	hypothetical orf
PIIN_01220	1395	i	0.539068	21.99	Coprinopsis cinerea okayama7#130	fungi – basidiomycetes	gtp-binding protein obg	related to MTG2 - Mitochondrial GTP binding protein			2.11
PIIN_01221	933	i	0.514469	21.99	Laccaria bicolor S238N-H82	fungi – basidiomycetes	coatomer subunit	related to coatomer complex protein - Laccaria bicolor
PIIN_11755	1599	i	0.523452	21.99	Laccaria bicolor S238N-H82	fungi – basidiomycetes	aldehyde dehydrogenase 7 member a1	probable aldehyde dehydrogenase family 7 member A1
PIIN_11756	1857	i	0.47496	21.99	Laccaria bicolor S238N-H82	fungi – basidiomycetes	cell cycle checkpoint protein	related to cell cycle checkpoint protein RAD17
PIIN_01224	525	i	0.487619	21.99	Laccaria bicolor S238N-H82	fungi – basidiomycetes	3-hydroxyanthranilate -dioxygenase	probable BNA1 - 3-hydroxyanthranilic acid dioxygenase
PIIN_01225	3792	i	0.52057	21.99	Laccaria bicolor S238N-H82	fungi – basidiomycetes	rho gtpase activator	related to GTPase-activating protein of the rho/rac family (LRG1 protein)
PIIN_01226	1962	i	0.518349	21.99	Laccaria bicolor S238N-H82	fungi – basidiomycetes	puf family rna-binding protein	hypothetical orf									-2.77
PIIN_01227	1086	i	0.504604	21.99	Laccaria bicolor S238N-H82	fungi – basidiomycetes	protein	probable Splicing factor 3B subunit 5
PIIN_01228	1167	i	0.496144	21.99	Laccaria bicolor S238N-H82	fungi – basidiomycetes	60s ribosome biogenesis protein	hypothetical orf
PIIN_01229	1107	i	0.521229	21.99	Postia placenta Mad-698-R	fungi – basidiomycetes	predicted protein [Postia placenta Mad-698-R]	hypothetical orf
PIIN_01230	501	i	0.51497	21.99	Dokdonia donghaensis MED134	bacteria – flavobacteria	ketosteroid isomerase-related protein	hypothetical orf									-2.2
PIIN_01231	1230	i	0.54065	21.99	Cryptococcus neoformans var. neoformans B-3501A	fungi – basidiomycetes	phosphatidate cytidylyltransferase	related to HSD1 - ER membrane protein
PIIN_01232	693	i	0.503608	21.99	Laccaria bicolor S238N-H82	fungi – basidiomycetes	predicted protein [Laccaria bicolor S238N-H82]	hypothetical orf
PIIN_11834	1026	i	0.51462	21.99	Laccaria bicolor S238N-H82	fungi – basidiomycetes	tubulin folding cofactor c	hypothetical orf
PIIN_01234	2730	i	0.517582	21.99	Nectria haematococca mpVI 77-13-4	fungi – ascomycetes	and nb-arc domain-containing protein	related to kinesin light chain
PIIN_01235	420	i	0.542857	21.99	Moniliophthora perniciosa FA553	fungi – basidiomycetes	60s ribosomal protein l23	probable RPL23A - 60S large subunit ribosomal protein L23.e
PIIN_01236	255	i	0.482353	21.99	Coprinopsis cinerea okayama7#130	fungi – basidiomycetes	60s ribosomal protein	probable 60S ribosomal protein L38
PIIN_01237	1161	s	0.540052	21.99	Coprinopsis cinerea okayama7#130	fungi – basidiomycetes	protein	hypothetical orf				-4.08	-3.54	-3.99	-5.11	-4.16	-2.98
PIIN_01238	1176	i	0.539966	21.99	Coprinopsis cinerea okayama7#130	fungi – basidiomycetes	gtpase activating protein for	hypothetical orf
PIIN_01239	1119	i	0.536193	21.99	Coprinopsis cinerea okayama7#130	fungi – basidiomycetes	gdp-mannose -dehydratase	hypothetical orf
PIIN_01240	960	i	0.521875	21.99	Laccaria bicolor S238N-H82	fungi – basidiomycetes	tissue specific transplantation antigen p35b	hypothetical orf
PIIN_01241	1287	i	0.508936	21.99	Cryptococcus neoformans var. neoformans JEC21	fungi – basidiomycetes	protein	related to glucose-6-phosphate/phosphate translocator							-2.98
PIIN_01242	789	i	0.534854	21.99	Laccaria bicolor S238N-H82	fungi – basidiomycetes	predicted protein [Laccaria bicolor S238N-H82]	hypothetical orf
PIIN_01243	1170	i	0.508547	21.99	Coprinopsis cinerea okayama7#130	fungi – basidiomycetes	protein	hypothetical orf
PIIN_01244	3210	i	0.519003	21.99	Laccaria bicolor S238N-H82	fungi – basidiomycetes	karyopherin kap123	related to KAP123 - Importin beta-4 subunit
PIIN_01245	1455	i	0.476289	21.99			---NA---	hypothetical orf
PIIN_01246	1560	i	0.483333	21.99			---NA---	hypothetical orf
PIIN_01247	1515	i	0.485149	21.99			---NA---	hypothetical orf
PIIN_01248	798	i	0.489975	21.99	Laccaria bicolor S238N-H82	fungi – basidiomycetes	protein	hypothetical orf
PIIN_01249	2817	i	0.56514	21.99	Coprinopsis cinerea okayama7#130	fungi – basidiomycetes	autophagy protein	hypothetical orf
PIIN_01250	954	i	0.196017	---NA---	Tuber melanosporum Mel28	fungi – ascomycetes	hypothetical protein [Tuber melanosporum Mel28]	hypothetical orf
PIIN_01251	900	i	0.571111	16.58			---NA---	hypothetical orf
PIIN_01252	654	i	0.512232	16.58			---NA---	hypothetical orf		-3.45	-5.11					4.96	6.61
PIIN_01253	312	i	0.544872	16.58			---NA---	hypothetical orf			2.17						-2.01
PIIN_01254	1119	s	0.526363	17.48	Laccaria bicolor S238N-H82	fungi – basidiomycetes	oxidoreductase family protein	related to oxidoreductase
PIIN_01255	411	e	0.557178	20.28			---NA---	hypothetical orf		3.33		9.99	4	3.12
PIIN_01256	2499	i	0.552221	20.28	Laccaria bicolor S238N-H82	fungi – basidiomycetes	recombining binding protein suppressor of hairless	hypothetical orf
PIIN_01257	1860	i	0.531183	20.28			---NA---	hypothetical orf
PIIN_01258	1854	i	0.524811	20.28			---NA---	hypothetical orf
PIIN_01259	2148	s	0.50838	---NA---	Penicillium chrysogenum Wisconsin 54-1255	fungi – ascomycetes	glutaminase	hypothetical orf
PIIN_01260	819	i	0.501832	21.62	Coprinopsis cinerea okayama7#130	fungi – basidiomycetes	rrna-processing protein utp23	related to UTP23 - Essential nucleolar protein that is a component of the SSU (small subunit) processome involved in 40S ribosomal subunit biogenesis
PIIN_01261	687	i	0.545852	21.62	Laccaria bicolor S238N-H82	fungi – basidiomycetes	triosephosphate isomerase	probable TPI1 - triose-phosphate isomerase
PIIN_01262	3924	i	0.538226	21.62	Laccaria bicolor S238N-H82	fungi – basidiomycetes	guanyl-nucleotide exchange factor	related to Sec7 domain belongs to guanine nucleotide exchange factors - Laccaria bicolor
PIIN_01263	3561	i	0.514743	21.62	Coprinopsis cinerea okayama7#130	fungi – basidiomycetes	rna-dependent rna polymerase	related to RNA-directed RNA polymerase (RdRP)				2.01			2.11			0.666667	PIIN_01264
PIIN_01264	3510	i	0.494872	21.62	Coprinopsis cinerea okayama7#130	fungi – basidiomycetes	rna-dependent rna	related to RNA-directed RNA polymerase (RdRP)			-2.25						2.9	0.333333	PIIN_01263
PIIN_01265	2910	i	0.523368	21.62	Laccaria bicolor S238N-H82	fungi – basidiomycetes	ddt domain-containing protein	related to ITC1 - subunit of Isw2 chromatin remodelling complex
PIIN_01266	2205	i	0.53288	21.62	Coprinopsis cinerea okayama7#130	fungi – basidiomycetes	predicted protein [Coprinopsis cinerea okayama7#130]	hypothetical orf				-3.7	-3.19		-5.61	-5.35
PIIN_01267	789	i	0.487959	21.62	Coprinopsis cinerea okayama7#130	fungi – basidiomycetes	eukaryotic translation initiation factor 3 subunit	related to eukaryotic translation initiation factor 3 subunit 11							2.14
PIIN_01268	999	i	0.484484	21.62	Nematostella vectensis	metazoa	wd repeat domain 5	related to S.pombe beta-transducin
PIIN_01269	1332	i	0.532282	21.62	Cryptococcus neoformans var. neoformans JEC21	fungi – basidiomycetes	zinc cadmium resistance protein	related to COT1 - Vacuolar zinc (and possibly other metals) transporter
PIIN_01270	336	i	0.529762	21.62			---NA---	hypothetical orf
PIIN_01271	1041	i	0.538905	21.62	Laccaria bicolor S238N-H82	fungi – basidiomycetes	peroxisome biosynthesis protein (peroxine-7)	related to PEX7 - peroxisomal import protein, peroxin
PIIN_01272	822	i	0.513382	21.62	Laccaria bicolor S238N-H82	fungi – basidiomycetes	1-acylglycerol-3-phosphate acyltransferase	related to SLC1 - 1-acyl-sn-gylcerol-3-phosphate acyltransferase
PIIN_01273	690	i	0.585507	---NA---	Moniliophthora perniciosa FA553	fungi – basidiomycetes	major surface protein 1a	hypothetical orf				-2.58	-2.63	-2.62	-2.45		-2.07
PIIN_01274	348	i	0.502874	21.58			---NA---	hypothetical orf							4.78
PIIN_01275	495	i	0.486869	21.58			---NA---	hypothetical orf	17.55									0.166667	PIIN_10285
PIIN_01276	306	i	0.611111	21.58			---NA---	hypothetical orf		5.05		16.29				-5.67
PIIN_01277	2196	i	0.532787	21.58	Coprinopsis cinerea okayama7#130	fungi – basidiomycetes	cell cycle control protein	probable protein CCN1 - putative cell cycle control protein
PIIN_01278	2883	i	0.550815	21.58	Coprinopsis cinerea okayama7#130	fungi – basidiomycetes	protein	hypothetical orf
PIIN_01279	414	i	0.512077	21.58	Ustilago maydis 521	fungi – basidiomycetes	hypothetical protein UM01028.1 [Ustilago maydis 521]	hypothetical orf
PIIN_01280	1137	i	0.539138	21.58	Laccaria bicolor S238N-H82	fungi – basidiomycetes	eukaryotic translation initiation factor 3 subunit	related to eIF3h -translation initiation factor 3 subunit H
PIIN_01281	1761	i	0.511073	21.58	Postia placenta Mad-698-R	fungi – basidiomycetes	dead deah box helicase domain-containing protein	hypothetical orf
PIIN_01282	1686	i	0.483986	21.58	Laccaria bicolor S238N-H82	fungi – basidiomycetes	protein	related to tRNA nucleotidyltransferase
PIIN_01283	1002	i	0.602794	21.58			---NA---	hypothetical orf				3.09	3.53	3.61	2.57	3.5
PIIN_01284	2220	i	0.521171	21.58	Laccaria bicolor S238N-H82	fungi – basidiomycetes	hypothetical magnesium -like protein	related to MNR2 - Manganese resistance protein
PIIN_01285	993	i	0.533736	21.58	Laccaria bicolor S238N-H82	fungi – basidiomycetes	proliferating cell nuclear antigen	probable proliferating cell nuclear antigen
PIIN_01286	1398	i	0.541488	21.58	Coprinopsis cinerea okayama7#130	fungi – basidiomycetes	alanine racemase	hypothetical orf
PIIN_01287	309	i	0.491909	21.58	Coprinopsis cinerea okayama7#130	fungi – basidiomycetes	l-psp endoribonuclease family protein	hypothetical orf
PIIN_11835	1494	i	0.502677	21.58	Aspergillus oryzae RIB40	fungi – ascomycetes	mfs	related to putative tartrate transporter
PIIN_01288	681	i	0.528634	21.58			---NA---	hypothetical orf
PIIN_01289	2238	i	0.523682	21.58	Postia placenta Mad-698-R	fungi – basidiomycetes	protein	hypothetical orf									-3.62
PIIN_01290	2046	i	0.503421	21.58	Postia placenta Mad-698-R	fungi – basidiomycetes	rna processing protein	hypothetical orf
PIIN_01291	393	i	0.493639	21.58	Cryptococcus neoformans var. neoformans JEC21	fungi – basidiomycetes	hypothetical protein CNI02300 [Cryptococcus neoformans var. neoformans JEC21]	hypothetical orf
PIIN_01292	894	i	0.50783	21.58	Laccaria bicolor S238N-H82	fungi – basidiomycetes	phosphatidylinositol n-acetylglucosaminyltransferase subunit c	related to pig-c protein
PIIN_11757	618	i	0.511327	21.58			---NA---	hypothetical orf
PIIN_01293	2445	i	0.549284	21.58	Coprinopsis cinerea okayama7#130	fungi – basidiomycetes	protein	hypothetical orf
PIIN_01294	1032	i	0.517442	21.58	Laccaria bicolor S238N-H82	fungi – basidiomycetes	ttl domain-containing protein	related to pig tubulin-tyrosine ligase									2.24
PIIN_01295	789	i	0.510773	21.58	Postia placenta Mad-698-R	fungi – basidiomycetes	protein	related to URE2 - Nitrogen catabolite repression regulator							-2.05
PIIN_01296	1848	i	0.515693	21.58	Laccaria bicolor S238N-H82	fungi – basidiomycetes	protein	related to beta-1,2 xylosyltransferase 1 - Cryptococcus neoformans var. neoformans
PIIN_01297	1938	i	0.528896	21.58	Coprinopsis cinerea okayama7#130	fungi – basidiomycetes	c2h2 finger and ankyrin domain	hypothetical orf
PIIN_01298	1554	i	0.512227	21.58	Phytophthora infestans T30-4	oomycetes	sugar transporter family protein	related to carboxylic acid transporter protein			-2.73						2.5
PIIN_01299	1884	i	0.515393	21.88	Coprinopsis cinerea okayama7#130	fungi – basidiomycetes	u3 small nucleolar ribonucleoprotein protein mpp10	related to MPP10 - component of the U3 small nucleolar ribonucleoprotein									-2.04
PIIN_01300	1233	i	0.566099	21.88	Laccaria bicolor S238N-H82	fungi – basidiomycetes	likely plasma membrane t-snare	related to SEC9 - protein transport protein
PIIN_01301	1215	i	0.520165	21.88	Postia placenta Mad-698-R	fungi – basidiomycetes	8-oxoguanine dna glycosylase	related to 8-oxoguanine DNA-glycosylase			2.42						-2.56
PIIN_01302	243	i	0.473251	21.88	Coprinopsis cinerea okayama7#130	fungi – basidiomycetes	predicted protein [Coprinopsis cinerea okayama7#130]	hypothetical orf
PIIN_01303	1806	i	0.537652	21.88	Coprinopsis cinerea okayama7#130	fungi – basidiomycetes	bifunctional purine biosynthesis protein ade17	probable ADE17 - 5-aminoimidazole-4-carboxamide ribotide transformylase
PIIN_01304	624	i	0.538462	21.88	Coprinopsis cinerea okayama7#130	fungi – basidiomycetes	shuttle craft like transcriptional regulator	hypothetical orf								-2.2
PIIN_01305	903	i	0.500554	21.88	Leishmania braziliensis MHOM/BR/75/M2904	euglenozoa	nf-x1 finger transcription	hypothetical orf
PIIN_01306	2976	i	0.489583	21.88	Laccaria bicolor S238N-H82	fungi – basidiomycetes	dna	probable DNA ligase					-2.04	-2.18
PIIN_01307	2337	i	0.506205	21.88	Laccaria bicolor S238N-H82	fungi – basidiomycetes	protein	hypothetical orf
PIIN_01308	933	i	0.511254	21.88	Cryptococcus neoformans var. neoformans JEC21	fungi – basidiomycetes	short-chain dehydrogenase reductase family	related to short-chain alcohol dehydrogenase			-2.12	-7.49	-6.18	-5.89	-6.67	-11.69	-2.78
PIIN_01309	2865	i	0.548691	21.88	Laccaria bicolor S238N-H82	fungi – basidiomycetes	enth domain protein	hypothetical orf
PIIN_01310	867	i	0.506344	21.88	Laccaria bicolor S238N-H82	fungi – basidiomycetes	cral trio domain protein	hypothetical orf
PIIN_01311	531	i	0.53484	21.88	Postia placenta Mad-698-R	fungi – basidiomycetes	augmenter of liver regeneration	related to erv1 protein, mitochondrial precursor		2.02
PIIN_01312	1041	i	0.51585	21.88	Coprinopsis cinerea okayama7#130	fungi – basidiomycetes	likely mitochondrial ribosomal protein ( coli l23)	hypothetical orf
PIIN_01313	2457	i	0.51567	21.88	Coprinopsis cinerea okayama7#130	fungi – basidiomycetes	duf1604 domain-containing protein	hypothetical orf
PIIN_01314	768	i	0.488281	21.88	Coprinopsis cinerea okayama7#130	fungi – basidiomycetes	phosphomannomutase	probable phosphomannomutase							2.19
PIIN_01315	903	i	0.528239	21.88	Coprinopsis cinerea okayama7#130	fungi – basidiomycetes	protein	hypothetical orf
PIIN_01316	801	i	0.543071	21.88	Postia placenta Mad-698-R	fungi – basidiomycetes	protein	related to acetyltransferase, GNAT family family - Aspergillus fumigatus			2.17		2.73	3.14
PIIN_01317	1722	i	0.522648	21.88	Coprinopsis cinerea okayama7#130	fungi – basidiomycetes	rho gtpase activator	related to GTPase-activating protein beta-chimerin
PIIN_01318	522	i	0.522989	17.38	Gibberella zeae PH-1	fungi – ascomycetes	and nb-arc domain protein	hypothetical orf										0.833333	PIIN_10556, PIIN_10557
PIIN_01319	2205	i	0.571429	17.38	Postia placenta Mad-698-R	fungi – basidiomycetes	hmg-box dna-binding protein	hypothetical orf	3.69			2.78
PIIN_01320	1227	i	0.534637	21.12	Laccaria bicolor S238N-H82	fungi – basidiomycetes	mfs transporter	hypothetical orf
PIIN_01321	1638	i	0.53663	21.12	Coprinopsis cinerea okayama7#130	fungi – basidiomycetes	ste20 sps1-related proline-alanine-rich protein kinase	hypothetical orf
PIIN_01322	1740	i	0.562644	21.12	Coprinopsis cinerea okayama7#130	fungi – basidiomycetes	protein phosphatase type 1 complex subunit hex2 reg1	related to REG1 - regulatory subunit for protein phosphatase Glc7p
PIIN_01323	1509	i	0.530815	21.12	Laccaria bicolor S238N-H82	fungi – basidiomycetes	threonine biosynthetic	probable ILV1 - anabolic serine and threonine dehydratase precursor
PIIN_01324	1062	i	0.504708	21.12	Coprinopsis cinerea okayama7#130	fungi – basidiomycetes	protein	hypothetical orf
PIIN_01325	1869	i	0.523274	21.12	Postia placenta Mad-698-R	fungi – basidiomycetes	protein	hypothetical orf
PIIN_01326	6399	i	0.537115	21.12	Laccaria bicolor S238N-H82	fungi – basidiomycetes	glutamate synthase	probable glutamate synthase (NADPH)
PIIN_01327	600	i	0.561667	21.12	Postia placenta Mad-698-R	fungi – basidiomycetes	predicted protein [Postia placenta Mad-698-R]	hypothetical orf				4.91	2.68	2.17	2.03
PIIN_01328	2073	i	0.519055	21.12	Moniliophthora perniciosa FA553	fungi – basidiomycetes	transcription factor tfiiic complex subunit	hypothetical orf
PIIN_01329	351	i	0.498575	21.12	Postia placenta Mad-698-R	fungi – basidiomycetes	mitochondrial chloroplast ribosomal protein l54 l37	hypothetical orf				2.2			2.1
PIIN_01330	633	i	0.510269	21.12	Laccaria bicolor S238N-H82	fungi – basidiomycetes	ribosomal l24 domain containing 1	related to RLP24 - Ribosomal Like Protein 24, part of a pre-60S complex
PIIN_01331	630	i	0.530159	21.12	Moniliophthora perniciosa FA553	fungi – basidiomycetes	protein	hypothetical orf							3.47
PIIN_01332	657	i	0.512938	21.12	Postia placenta Mad-698-R	fungi – basidiomycetes	translation initiation factor	hypothetical orf							2.04
PIIN_01333	1689	i	0.528123	21.12	Coprinopsis cinerea okayama7#130	fungi – basidiomycetes	hypothetical protein CC1G_07368 [Coprinopsis cinerea okayama7#130]	hypothetical orf
PIIN_01334	1959	i	0.502808	21.12	Laccaria bicolor S238N-H82	fungi – basidiomycetes	c2h2 finger domain	hypothetical orf
PIIN_01335	1869	i	0.494382	21.12	Postia placenta Mad-698-R	fungi – basidiomycetes	sam domain and hd 1	hypothetical orf
PIIN_01336	930	i	0.535484	21.12	Malassezia globosa CBS 7966	fungi – basidiomycetes	fibrillarin	probable NOP1 - fibrillarin									-2.62
PIIN_01337	594	i	0.52862	21.12	Laccaria bicolor S238N-H82	fungi – basidiomycetes	predicted protein [Laccaria bicolor S238N-H82]	hypothetical orf
PIIN_01338	2607	i	0.497507	21.12	Postia placenta Mad-698-R	fungi – basidiomycetes	glycoside hydrolase family 2 protein	related to beta-mannosidase			-2.22					2.03	2.73
PIIN_01339	1170	i	0.495726	21.12	Cryptococcus neoformans var. neoformans JEC21	fungi – basidiomycetes	wd repeat protein	hypothetical orf
PIIN_01340	3192	i	0.521303	21.12	Laccaria bicolor S238N-H82	fungi – basidiomycetes	cytoplasm protein	hypothetical orf
PIIN_01341	1059	i	0.561851	21.12			---NA---	hypothetical orf							2.04
PIIN_01342	1590	i	0.523899	21.12	Coprinopsis cinerea okayama7#130	fungi – basidiomycetes	protein	hypothetical orf
PIIN_01343	1356	i	0.498525	21.12	Coprinopsis cinerea okayama7#130	fungi – basidiomycetes	protein	hypothetical orf
PIIN_01344	3633	i	0.537848	21.12	Coprinopsis cinerea okayama7#130	fungi – basidiomycetes	rho gtpase activator	hypothetical orf
PIIN_01345	1032	i	0.500969	21.12	Coprinopsis cinerea okayama7#130	fungi – basidiomycetes	protein	hypothetical orf
PIIN_01346	846	i	0.516548	21.12	Cryptococcus neoformans var. neoformans JEC21	fungi – basidiomycetes	uncharacterized metal-binding	hypothetical orf
PIIN_01347	3648	i	0.54523	21.12	Laccaria bicolor S238N-H82	fungi – basidiomycetes	rho guanyl nucleotide exchange factor	hypothetical orf
PIIN_01348	2304	i	0.552083	21.12	Coprinopsis cinerea okayama7#130	fungi – basidiomycetes	trehalose synthase (ccg-9)	probable trehalose synthase [clock-controlled gene-9]									2.13
PIIN_01349	987	i	0.522796	21.12	Coprinopsis cinerea okayama7#130	fungi – basidiomycetes	predicted protein [Coprinopsis cinerea okayama7#130]	hypothetical orf
PIIN_01350	1236	i	0.512136	21.12			---NA---	hypothetical orf
PIIN_01351	843	i	0.530249	21.12	Postia placenta Mad-698-R	fungi – basidiomycetes	casein kinase subunit ii beta	related to casein kinase II beta subunit (regulator of circadian clock protein FRQ)
PIIN_01352	945	i	0.525926	21.12	Laccaria bicolor S238N-H82	fungi – basidiomycetes	protein	hypothetical orf
PIIN_01353	954	i	0.51153	21.12	Laccaria bicolor S238N-H82	fungi – basidiomycetes	tyrosine-protein phosphatase	hypothetical orf
PIIN_01354	897	i	0.518395	21.12			---NA---	hypothetical orf
PIIN_01355	486	i	0.545267	21.12	Postia placenta Mad-698-R	fungi – basidiomycetes	ribosomal protein s17	hypothetical orf
PIIN_01356	1572	i	0.563613	21.12	Coprinopsis cinerea okayama7#130	fungi – basidiomycetes	hypothetical protein CC1G_07390 [Coprinopsis cinerea okayama7#130]	hypothetical orf
PIIN_01357	1008	i	0.534722	21.12	Postia placenta Mad-698-R	fungi – basidiomycetes	siroheme synthase	related to siroheme synthase
PIIN_01358	765	i	0.521569	21.12	Laccaria bicolor S238N-H82	fungi – basidiomycetes	nadph oxidase regulator	related to NADPH oxidase cytosolic protein p67phox
PIIN_01359	1335	i	0.566292	21.12	Laccaria bicolor S238N-H82	fungi – basidiomycetes	nadph oxidase regulator	hypothetical orf
PIIN_01360	996	i	0.522088	21.12	Postia placenta Mad-698-R	fungi – basidiomycetes	alpha beta	related to alpha/beta hydrolase				-3.02	-2.7	-3.37
PIIN_01361	1215	i	0.508642	21.12	Laccaria bicolor S238N-H82	fungi – basidiomycetes	nadh-cytochrome b5 reductase	related to MCR1 - cytochrome-b5 reductase									-2.17
PIIN_01362	1572	i	0.51972	21.12	Coprinopsis cinerea okayama7#130	fungi – basidiomycetes	integral membrane protein	hypothetical orf
PIIN_01363	711	i	0.590717	21.12	Laccaria bicolor S238N-H82	fungi – basidiomycetes	glycine-rich rna binding	related to glycine-rich RNA-binding protein
PIIN_01364	1080	i	0.537963	21.12	Postia placenta Mad-698-R	fungi – basidiomycetes	ssu ribosomal protein s15p	related to MRPS28 - mitochondrial ribosomal protein, small subunit									-2.45
PIIN_01365	3042	i	0.554569	21.12	Coprinopsis cinerea okayama7#130	fungi – basidiomycetes	hypothetical protein CC1G_03295 [Coprinopsis cinerea okayama7#130]	hypothetical orf
PIIN_01366	282	i	0.489362	21.12			---NA---	hypothetical orf
PIIN_01367	195	i	0.594872	21.12			---NA---	hypothetical orf
PIIN_01368	3228	i	0.579616	21.12	Laccaria bicolor S238N-H82	fungi – basidiomycetes	protein serine threonine kinase	hypothetical orf
PIIN_01369	1152	i	0.518229	21.12	Chaetomium globosum CBS 148.51	fungi – ascomycetes	vegetative incompatibility protein het-e-1	related to archipelago beta form (F-box-WD40 repeat protein)										0.833333	PIIN_05058, PIIN_06307, PIIN_08952, PIIN_10115, PIIN_10535
PIIN_01370	1863	i	0.521202	19.43	Coprinopsis cinerea okayama7#130	fungi – basidiomycetes	protein	hypothetical orf										0.5	PIIN_06819
PIIN_01371	762	i	0.568241	19.43			---NA---	hypothetical orf	4.34	2.95	3.95	6.38	3.11	2.46
PIIN_01372	474	i	0.531646	19.43			---NA---	hypothetical orf
PIIN_01373	1848	i	0.531385	19.43	Coprinopsis cinerea okayama7#130	fungi – basidiomycetes	riken cdna 1700052n19 gene	hypothetical orf	4.37	2.18		-2.58			-11.29
PIIN_01374	846	e	0.479905	19.43			---NA---	hypothetical orf
PIIN_01375	963	s	0.511942	19.43	Coprinopsis cinerea okayama7#130	fungi – basidiomycetes	carbonic anhydrase	related to carbonic anhydrase				2.07	2.23			2.01
PIIN_01376	522	i	0.547893	19.43			---NA---	hypothetical orf						2.06		2.37
PIIN_01377	1755	s	0.527066	19.43	Laccaria bicolor S238N-H82	fungi – basidiomycetes	serine	related to serine protease		-2.59	-2.43	7.34	8.03	5.67	7.09	20.81	13.79
PIIN_01378	1380	s	0.567391	19.43	Coprinopsis cinerea okayama7#130	fungi – basidiomycetes	carbonic anhydrase	related to carbonic anhydrase				4.66	7.38	8.65	5.69	7.01	3.58
PIIN_01379	627	e	0.572568	21.44	Coprinopsis cinerea okayama7#130	fungi – basidiomycetes	proline-rich protein	hypothetical orf
PIIN_01380	1404	i	0.537749	21.44	Laccaria bicolor S238N-H82	fungi – basidiomycetes	protein	related to DnaJ-like protein
PIIN_01381	1752	i	0.562785	21.44	Laccaria bicolor S238N-H82	fungi – basidiomycetes	predicted protein [Laccaria bicolor S238N-H82]	hypothetical orf
PIIN_01382	603	i	0.548922	21.44			---NA---	hypothetical orf				-2.8
PIIN_01383	1611	i	0.528243	21.44	Dickeya zeae Ech1591	bacteria – proteobacteria	phosphatidylserine decarboxylase	related to putative phosphatidylserine decarboxylase - Burkholderia xenovorans					2.07
PIIN_01384	1368	i	0.489035	21.44	Laccaria bicolor S238N-H82	fungi – basidiomycetes	protein	hypothetical orf
PIIN_01385	2247	i	0.543391	21.44	Laccaria bicolor S238N-H82	fungi – basidiomycetes	short-chain dehydrogenase reductase sdr	related to 3-oxoacyl-[acyl-carrier-protein] reductase							-2.2
PIIN_01386	537	e	0.55121	21.44			---NA---	hypothetical orf
PIIN_01387	4191	i	0.562157	21.44	Coprinopsis cinerea okayama7#130	fungi – basidiomycetes	predicted protein [Coprinopsis cinerea okayama7#130]	hypothetical orf
PIIN_01388	429	i	0.452214	21.44	Postia placenta Mad-698-R	fungi – basidiomycetes	thioredoxin-like protein 4a	probable DIB1 - 17-kDa component of the U4/U6aU5 tri-snRNP
PIIN_01389	822	i	0.524331	21.44	Coprinopsis cinerea okayama7#130	fungi – basidiomycetes	upf0643 protein	hypothetical orf								-2.55
PIIN_01390	1173	i	0.505541	21.44	Coprinopsis cinerea okayama7#130	fungi – basidiomycetes	nuclear mrna splicing factor-associated	related to Splicing factor U2AF-associated protein 2
PIIN_01391	381	i	0.530184	21.44			---NA---	hypothetical orf
PIIN_01392	1185	i	0.550211	21.34	Postia placenta Mad-698-R	fungi – basidiomycetes	predicted protein [Postia placenta Mad-698-R]	hypothetical orf
PIIN_01393	2088	i	0.530172	21.34	Coprinopsis cinerea okayama7#130	fungi – basidiomycetes	meiosis protein	related to mei2 protein
PIIN_01394	3633	i	0.547481	21.34	Laccaria bicolor S238N-H82	fungi – basidiomycetes	chitin synthase f	related to chitin synthase
PIIN_01395	537	i	0.513966	21.34	Coprinopsis cinerea okayama7#130	fungi – basidiomycetes	nadh-ubiquinone oxidoreductase kda subunit	related to NADH-ubiquinone oxidoreductase 21.3 kDa subunit									-2.01
PIIN_11758	1953	i	0.5064	21.34	Aspergillus nidulans FGSC A4	fungi – ascomycetes	nucleolar gtp-binding protein	probable LSG1 - Large-Subunit GTPase involved in 60S ribosomal subunit biogenesis
PIIN_01396	2370	i	0.530802	21.34	Coprinopsis cinerea okayama7#130	fungi – basidiomycetes	mechanosensitive ion channel family	hypothetical orf
PIIN_01397	234	i	0.452991	21.34			---NA---	hypothetical orf							2.04
PIIN_01398	1230	i	0.481301	21.34	Coprinopsis cinerea okayama7#130	fungi – basidiomycetes	protein	hypothetical orf
PIIN_01399	1077	i	0.520891	21.34	Postia placenta Mad-698-R	fungi – basidiomycetes	protein	hypothetical orf
PIIN_01400	2283	i	0.526938	21.34	Laccaria bicolor S238N-H82	fungi – basidiomycetes	phosphatidylinositol 4-kinase type ii subunit	related to LSB6 - LAs17 Binding protein
PIIN_01401	2052	i	0.494639	21.34	Laccaria bicolor S238N-H82	fungi – basidiomycetes	ubiquinone biosynthesis	hypothetical orf
PIIN_01402	10593	i	0.522609	21.34	Laccaria bicolor S238N-H82	fungi – basidiomycetes	ubiquitin-protein ligase	related to TOM1 protein				-2.23
PIIN_01403	1011	i	0.495549	21.34	Coprinopsis cinerea okayama7#130	fungi – basidiomycetes	dna-directed rna polymerase ii subunit rpb3	related to RPB3 - DNA-directed RNA polymerase II chain
PIIN_01404	1656	i	0.529589	21.34	Coprinopsis cinerea okayama7#130	fungi – basidiomycetes	protein	hypothetical orf
PIIN_01405	1209	i	0.496278	21.34	Phaeosphaeria nodorum SN15	fungi – ascomycetes	mfs	related to malic acid transport protein									-2.18
PIIN_01406	3129	i	0.510067	21.34	Laccaria bicolor S238N-H82	fungi – basidiomycetes	valyl-trna mitochondrial precursor	probable VAS1 - valyl-tRNA synthetase
PIIN_01407	2064	i	0.536337	21.34	Laccaria bicolor S238N-H82	fungi – basidiomycetes	gamma-glutamyltransferase isoform cra_a	related to gamma-glutamyltransferase
PIIN_01408	375	i	0.52	21.34	Postia placenta Mad-698-R	fungi – basidiomycetes	60s ribosomal protein l35	probable ribosomal protein L35									-2.31
PIIN_01409	882	i	0.546485	21.34	Laccaria bicolor S238N-H82	fungi – basidiomycetes	alcohol zinc-containing	related to quinone reductase				-3.32	-2.73	-3.18	-2.62
PIIN_01410	393	i	0.486005	21.34	Postia placenta Mad-698-R	fungi – basidiomycetes	37s ribosomal protein mrp17	hypothetical orf			2.37						-2.99
PIIN_01411	750	i	0.488	21.34	Laccaria bicolor S238N-H82	fungi – basidiomycetes	haloacid dehalogenase-like hydrolase domain containing 3	hypothetical orf
PIIN_01412	1788	i	0.50783	21.34	Laccaria bicolor S238N-H82	fungi – basidiomycetes	predicted protein [Laccaria bicolor S238N-H82]	hypothetical orf
PIIN_01413	432	i	0.511574	21.34	Hydra magnipapillata	metazoa	activated rna polymerase ii transcriptional coactivator p15	hypothetical orf
PIIN_01414	2103	i	0.49786	21.34			---NA---	hypothetical orf
PIIN_01415	1110	i	0.505405	21.34	Postia placenta Mad-698-R	fungi – basidiomycetes	o-sialoglycoprotein endopeptidase	related to probable O-sialoglycoprotein endopeptidase
PIIN_01416	4572	i	0.508749	21.34	Laccaria bicolor S238N-H82	fungi – basidiomycetes	protein	hypothetical orf				-2.08			-2.3
PIIN_01417	1056	i	0.508523	21.34			---NA---	hypothetical orf
PIIN_01418	1413	i	0.531493	21.34	Coprinopsis cinerea okayama7#130	fungi – basidiomycetes	predicted protein [Coprinopsis cinerea okayama7#130]	hypothetical orf							-2.16
PIIN_01419	1830	i	0.521858	21.34	Laccaria bicolor S238N-H82	fungi – basidiomycetes	gtpase-activating protein	related to GYP5 - GTPase-activating protein (GAP)
PIIN_01420	987	i	0.535968	21.34	Coprinopsis cinerea okayama7#130	fungi – basidiomycetes	protein	hypothetical orf	2.84
PIIN_01421	2751	i	0.557252	21.34	Laccaria bicolor S238N-H82	fungi – basidiomycetes	transcription factor (snd1 p100)	probable 100 kDa protein P100
PIIN_01422	3144	i	0.571883	21.34	Laccaria bicolor S238N-H82	fungi – basidiomycetes	proteophosphoglycan ppg4	hypothetical orf	3.99
PIIN_01423	2241	i	0.565819	21.34			---NA---	hypothetical orf				-2.1	-2.09
PIIN_01424	1689	i	0.507993	21.34	Coprinopsis cinerea okayama7#130	fungi – basidiomycetes	amino acid	related to amino acid vacuolar transport protein AVT2
PIIN_01425	1284	i	0.496885	21.34	Schizosaccharomyces japonicus yFS275	fungi – ascomycetes	cop9 signalosome complex subunit 12	hypothetical orf
PIIN_01426	1341	i	0.501119	21.34	Ustilago maydis 521	fungi – basidiomycetes	platelet-activating factor acetylhydrolase ib subunit alpha	probable platelet-activating factor acetylhydrolase ib alpha subunit
PIIN_01427	582	i	0.501718	21.34	Laccaria bicolor S238N-H82	fungi – basidiomycetes	ctr copper transporter family protein	related to a putative low-affinity copper transport protein
PIIN_01428	654	i	0.512232	21.34			---NA---	hypothetical orf
PIIN_01429	1308	i	0.499235	21.34	Cryptococcus neoformans var. neoformans JEC21	fungi – basidiomycetes	mitochondrial metalloendopeptidase oma1	hypothetical orf
PIIN_01430	495	i	0.527273	21.34	Laccaria bicolor S238N-H82	fungi – basidiomycetes	protein	hypothetical orf
PIIN_01431	384	i	0.502604	21.34	Coprinopsis cinerea okayama7#130	fungi – basidiomycetes	protein	hypothetical orf
PIIN_01432	918	i	0.546841	21.34	Coprinopsis cinerea okayama7#130	fungi – basidiomycetes	elongator complex associated protein kti2	related to KTI12 - Elongator associated protein
PIIN_01433	2358	i	0.560221	21.34	Yarrowia lipolytica	fungi – ascomycetes	YALI0D00803p [Yarrowia lipolytica]	hypothetical orf
PIIN_01434	1239	i	0.546408	21.34	Laccaria bicolor S238N-H82	fungi – basidiomycetes	diphosphomevalonate decarboxylase	probable MVD1 - mevalonate pyrophosphate decarboxylase
PIIN_01435	1689	i	0.582593	21.34	Leishmania major strain Friedlin	euglenozoa	proteophosphoglycan 5	hypothetical orf	2.48							2.03
PIIN_01436	399	i	0.511278	21.34			---NA---	hypothetical orf
PIIN_01437	489	i	0.570552	21.34			---NA---	hypothetical orf	16.37	9.85	7.93	13.4	6.41	3.41
PIIN_01438	3102	i	0.541586	21.01	Laccaria bicolor S238N-H82	fungi – basidiomycetes	ras guanine-nucleotide exchange	hypothetical orf
PIIN_01439	957	i	0.53605	21.01	Postia placenta Mad-698-R	fungi – basidiomycetes	candidate mitochondrial 50s ribosomal protein l5	related to candidate mitochondrial 50S ribosomal protein L5 - Postia placenta Mad-698-R
PIIN_01440	1839	i	0.509516	21.01	Coprinopsis cinerea okayama7#130	fungi – basidiomycetes	protein	hypothetical orf						-2.17			-3.49
PIIN_01441	834	i	0.510791	21.01	Postia placenta Mad-698-R	fungi – basidiomycetes	snare domain-containing protein	related to syntaxin 12
PIIN_01442	684	i	0.511696	---NA---	Postia placenta Mad-698-R	fungi – basidiomycetes	membrane associated	related to chaperone protein DNAJ							-2.04			0.5	PIIN_10698
PIIN_01443	375	i	0.461333	21.86	Coprinopsis cinerea okayama7#130	fungi – basidiomycetes	ubiquitin-related modifier 1 homolog	related to ubiquitin related modifier URM1							2.03	2.82
PIIN_01444	2340	i	0.505556	21.86	Laccaria bicolor S238N-H82	fungi – basidiomycetes	protein	hypothetical orf
PIIN_01445	1503	i	0.522289	21.86	Laccaria bicolor S238N-H82	fungi – basidiomycetes	protein	hypothetical orf
PIIN_01446	624	i	0.480769	21.86	Coprinopsis cinerea okayama7#130	fungi – basidiomycetes	protein	hypothetical orf
PIIN_01447	1089	i	0.523416	21.86	Coprinopsis cinerea okayama7#130	fungi – basidiomycetes	hypothetical protein CC1G_03430 [Coprinopsis cinerea okayama7#130]	hypothetical orf
PIIN_01448	1395	i	0.486022	21.86	Laccaria bicolor S238N-H82	fungi – basidiomycetes	protein	hypothetical orf	2.12			3.47						0.166667	PIIN_10486
PIIN_01449	150	i	0.613333	21.86			---NA---	hypothetical orf
PIIN_01450	357	i	0.490196	21.86			---NA---	hypothetical orf
PIIN_01451	1275	i	0.484706	21.86	Laccaria bicolor S238N-H82	fungi – basidiomycetes	protein	hypothetical orf			-2.15							0.333333	PIIN_04917, PIIN_10328
PIIN_01452	1224	i	0.513889	21.86	Coprinopsis cinerea okayama7#130	fungi – basidiomycetes	protein	hypothetical orf
PIIN_01453	2184	s	0.56456	---NA---	Postia placenta Mad-698-R	fungi – basidiomycetes	protein	hypothetical orf
PIIN_01454	357	i	0.504202	22.32			---NA---	hypothetical orf
PIIN_01455	1002	i	0.499002	22.32	Coprinopsis cinerea okayama7#130	fungi – basidiomycetes	protein	hypothetical orf							2.3	2.07
PIIN_01456	1512	i	0.517196	22.32	Tremella fuciformis	fungi – basidiomycetes	protein	hypothetical orf										0.333333	PIIN_01455, PIIN_01457
PIIN_01457	1209	i	0.510339	22.32	Coprinopsis cinerea okayama7#130	fungi – basidiomycetes	protein	hypothetical orf										0.333333	PIIN_01456
PIIN_01458	594	i	0.513468	22.32			---NA---	hypothetical orf
PIIN_01459	1905	i	0.525459	22.32	Moniliophthora perniciosa FA553	fungi – basidiomycetes	hypothetical protein MPER_11000 [Moniliophthora perniciosa FA553]	hypothetical orf
PIIN_01460	1053	i	0.566952	22.32			---NA---	hypothetical orf
PIIN_01461	804	i	0.560945	22.32			---NA---	hypothetical orf
PIIN_01462	741	i	0.502024	22.32			---NA---	hypothetical orf				2.56		2.36	2.3
PIIN_01464	1569	i	0.54812	22.32	Magnaporthe oryzae 70-15	fungi – ascomycetes	cell surface flocculin	hypothetical orf
PIIN_01465	1533	i	0.517286	22.32			---NA---	hypothetical orf
PIIN_01466	603	i	0.524046	22.32	Laccaria bicolor S238N-H82	fungi – basidiomycetes	v-atpase proteolipid subunit	probable vacuolar ATP synthase 22 kDa proteolipid subunit
PIIN_01467	1275	i	0.529412	22.32	Ustilago maydis 521	fungi – basidiomycetes	ran gtpase activating protein 1 (rna1 protein)	probable ran GTPase activating protein 1
PIIN_01468	645	i	0.510078	22.32	Laccaria bicolor S238N-H82	fungi – basidiomycetes	chromatin modification-related protein eaf6	hypothetical orf
PIIN_01469	1056	s	0.510417	22.32	Laccaria bicolor S238N-H82	fungi – basidiomycetes	b-(1-6) glucan synthase	hypothetical orf
PIIN_01470	804	i	0.481343	22.32	Neosartorya fischeri NRRL 181	fungi – ascomycetes	hypothetical protein NFIA_039770 [Neosartorya fischeri NRRL 181]	hypothetical orf
PIIN_01471	1062	s	0.521657	22.32	Laccaria bicolor S238N-H82	fungi – basidiomycetes	potential glycosyl hydrolase	hypothetical orf
PIIN_01472	1059	s	0.490085	22.32	Coprinopsis cinerea okayama7#130	fungi – basidiomycetes	glucosyl transferase	hypothetical orf		-2.79	-4.1			-2.1
PIIN_01473	786	i	0.513995	22.32	Postia placenta Mad-698-R	fungi – basidiomycetes	proteasome ( macropain) 26s non- 9	related to 26S proteasome non-ATPase regulatory subunit 9
PIIN_01474	1050	s	0.512381	22.32	Neosartorya fischeri NRRL 181	fungi – ascomycetes	cellulose-binding family ii	hypothetical orf
PIIN_01475	618	i	0.540453	22.32	Coprinopsis cinerea okayama7#130	fungi – basidiomycetes	nadh-ubiquinone oxidoreductase 18 kda	probable NADH-ubiquinone oxidoreductase 21 kDa subunit, mitochondrial precursor
PIIN_01476	894	i	0.501119	22.32	Cryptococcus neoformans var. neoformans JEC21	fungi – basidiomycetes	conserved protein	hypothetical orf
PIIN_01477	1965	i	0.52112	22.32	Laccaria bicolor S238N-H82	fungi – basidiomycetes	rab gtpase	related to NCA2 - control of mitochondrial synthesis of Atp6p and Atp8p
PIIN_01478	1038	s	0.558767	22.32	Moniliophthora perniciosa FA553	fungi – basidiomycetes	hypothetical protein MPER_09655 [Moniliophthora perniciosa FA553]	related to endoglucanase c
PIIN_11836	2472	i	0.47411	22.32	Coprinopsis cinerea	fungi – basidiomycetes	dna mismatch repair protein	related to MSH5 - meiosis-specific protein
PIIN_01479	1710	i	0.501754	22.32	Postia placenta Mad-698-R	fungi – basidiomycetes	stress-induced protein sti1-like protein	hypothetical orf
PIIN_01480	3612	i	0.540975	22.32	Laccaria bicolor S238N-H82	fungi – basidiomycetes	calcium permease family membrane transporter	related to calcium permease Vcx1p				-2.15			-2.47
PIIN_01481	735	i	0.510204	22.32	Coprinopsis cinerea okayama7#130	fungi – basidiomycetes	superoxide dismutase	related to SOD1 - Copper-zinc superoxide dismutase				-2.09
PIIN_01482	609	e	0.54023	22.32	Coprinopsis cinerea okayama7#130	fungi – basidiomycetes	superoxide dismutase	probable superoxide dismutase [Cu-Zn]
PIIN_01483	3438	i	0.508726	22.32	Laccaria bicolor S238N-H82	fungi – basidiomycetes	uv-damaged dna-binding	hypothetical orf
PIIN_01484	924	s	0.520563	---NA---	Volvariella volvacea	fungi – basidiomycetes	endoglucanase ii	related to cel1 protein precursor				3.02
PIIN_01485	972	i	0.51749	21.72	Volvariella volvacea	fungi – basidiomycetes	endoglucanase ii	related to cel1 protein precursor										0.5	PIIN_01486
PIIN_01486	690	i	0.518841	21.72	Volvariella volvacea	fungi – basidiomycetes	cellulose-growth-specific protein	related to family 61 endoglucanase	5.19		2.46	8.31						0.5	PIIN_01485
PIIN_01487	999	s	0.54955	21.72	Moniliophthora perniciosa FA553	fungi – basidiomycetes	endoglucanase ii	related to endoglucanase B
PIIN_01488	744	i	0.534946	21.72	Coprinopsis cinerea okayama7#130	fungi – basidiomycetes	calcium-independent phospholipase a2-gamma (intracellular membrane-associated calcium-independent phospholipase a2 gamma) (ipla2-gamma) (patatin-like phospholipase domain-containing protein 8) (group vib calcium-independent phospholipase	hypothetical orf
PIIN_11676	459	i	0.522876	21.72	Laccaria bicolor S238N-H82	fungi – basidiomycetes	possible protein phosphatase	hypothetical orf							2.05	2.73	2.14
PIIN_01490	1704	i	0.500587	21.72	Coprinopsis cinerea okayama7#130	fungi – basidiomycetes	structure-specific recognition	probable POB3 - protein that binds to DNA polymerase I
PIIN_11677	1281	i	0.50039	21.72	Laccaria bicolor S238N-H82	fungi – basidiomycetes	origin recognition subunit 2-like	hypothetical orf
PIIN_01492	639	i	0.521127	21.72	Coprinopsis cinerea	fungi – basidiomycetes	topoisomerase ii	related to DNA topoisomerase II			-3.41						3.29	0.5	PIIN_07734
PIIN_01493	1257	i	0.495625	21.72	Coprinopsis cinerea okayama7#130	fungi – basidiomycetes	cyclin ctk2	hypothetical orf
PIIN_01494	1263	i	0.488519	21.72			---NA---	hypothetical orf
PIIN_01495	2310	i	0.484848	21.72	Laccaria bicolor S238N-H82	fungi – basidiomycetes	atp-dependent rna helicase chl1	related to CHL1 - protein of the DEAH box family				-2.25
PIIN_01496	954	i	0.516771	21.72	Postia placenta Mad-698-R	fungi – basidiomycetes	mitochondrion biogenesis protein	related to SHE9 - mitochondrial inner membrane protein
PIIN_01497	2202	s	0.534968	21.72	Phanerochaete chrysosporium	fungi – basidiomycetes	nadph cytochrome p450 reductase	probable NADPH-cytochrome P450 reductase
PIIN_01498	498	e	0.48996	21.72	Moniliophthora perniciosa FA553	fungi – basidiomycetes	hypothetical protein MPER_12123 [Moniliophthora perniciosa FA553]	hypothetical orf
PIIN_01499	1326	i	0.526395	21.72	Laccaria bicolor S238N-H82	fungi – basidiomycetes	sterol c-14 reductase	probable ERG24 - C-14 sterol reductase						-2			-2.26	0.166667	PIIN_01502
PIIN_01500	957	i	0.517241	21.72	Laccaria bicolor S238N-H82	fungi – basidiomycetes	mitochondrial phosphate carrier protein	probable phosphate transport protein MIR1
PIIN_01501	1665	i	0.533333	21.72	Laccaria bicolor S238N-H82	fungi – basidiomycetes	protein	hypothetical orf									2.18
PIIN_01502	1326	i	0.520362	21.72	Laccaria bicolor S238N-H82	fungi – basidiomycetes	c-14 sterol reductase erg24	probable ERG24 - C-14 sterol reductase				-2.43	-2.13			-2.25
PIIN_11837	507	i	0.47929	21.72	Coprinopsis cinerea okayama7#130	fungi – basidiomycetes	histidine triad protein	related to Histidine triad protein
PIIN_01503	579	i	0.518135	21.72	Moniliophthora perniciosa FA553	fungi – basidiomycetes	protein	hypothetical orf
PIIN_01504	846	i	0.509456	21.72	Postia placenta Mad-698-R	fungi – basidiomycetes	conserved fungal protein	hypothetical orf
PIIN_01505	825	i	0.521212	21.72	Laccaria bicolor S238N-H82	fungi – basidiomycetes	protein	related to WD40-repeat protein (notchless protein)							-2.03
PIIN_01506	1230	i	0.503252	22.34	Pleurotus djamor	fungi – basidiomycetes	rhomboid family	related to human PL6 protein
PIIN_01507	1029	i	0.52964	22.34	Aspergillus oryzae RIB40	fungi – ascomycetes	nad dependent epimerase	related to aldehyde reductase II
PIIN_01508	2553	s	0.513514	22.34	Coprinopsis cinerea okayama7#130	fungi – basidiomycetes	exo-beta- -	probable glucan 1,3-beta-glucosidase	2.67			2.88	3	2.27		3.59
PIIN_01509	2166	i	0.496768	22.34	Laccaria bicolor S238N-H82	fungi – basidiomycetes	testis expressed 10	hypothetical orf
PIIN_01510	5022	i	0.520908	22.34	Laccaria bicolor S238N-H82	fungi – basidiomycetes	phosphatidylcholine transfer	hypothetical orf							-2.52
PIIN_01511	1542	i	0.47406	22.34	Sclerotinia sclerotiorum 1980	fungi – ascomycetes	flavin-containing amine	hypothetical orf				-3.5			-2.46	-2.37
PIIN_01512	3240	i	0.546296	22.34	Postia placenta Mad-698-R	fungi – basidiomycetes	glycosyl transferase family 8 protein	related to glycogenin-2 beta							-2.18
PIIN_01513	1695	i	0.521534	22.34	Lentinula edodes	fungi – basidiomycetes	protein	hypothetical orf
PIIN_01514	3432	i	0.484557	22.34	Coprinopsis cinerea okayama7#130	fungi – basidiomycetes	dna excision repair protein	related to RAD5 - DNA helicase
PIIN_01515	228	i	0.460526	22.34	Taeniopygia guttata	metazoa	rolly protein	hypothetical orf		-2.39			-2.89	-4.82			-2.64
PIIN_01516	2664	i	0.497748	22.34	Laccaria bicolor S238N-H82	fungi – basidiomycetes	component of oligomeric golgi complex 1	hypothetical orf
PIIN_01517	378	i	0.526455	22.34	Coprinopsis cinerea okayama7#130	fungi – basidiomycetes	protein	hypothetical orf
PIIN_01518	2268	i	0.535273	22.34	Coprinopsis cinerea okayama7#130	fungi – basidiomycetes	mitochondrial intermediate peptidase	related to mitochondrial intermediate peptidase precursor
PIIN_01519	648	i	0.572531	22.34			---NA---	hypothetical orf		-2.16	2.09	2.26	3.38	2.62	2.22	7.57
PIIN_01520	993	i	0.590131	22.34	Coprinopsis cinerea okayama7#130	fungi – basidiomycetes	predicted protein [Coprinopsis cinerea okayama7#130]	hypothetical orf
PIIN_01521	1182	i	0.527919	22.34	Laccaria bicolor S238N-H82	fungi – basidiomycetes	predicted protein [Laccaria bicolor S238N-H82]	hypothetical orf
PIIN_01522	4584	i	0.504145	22.34	Laccaria bicolor S238N-H82	fungi – basidiomycetes	chromatin remodeling complex subunit	probable CHD1 - transcriptional regulator
PIIN_01523	393	i	0.524173	22.34	Coprinopsis cinerea okayama7#130	fungi – basidiomycetes	ubiquitin	probable RPL40A - Ubiquitin										0.4	PIIN_04681
PIIN_01524	1539	i	0.519818	22.34	Coprinopsis cinerea okayama7#130	fungi – basidiomycetes	archain 1	related to coatomer delta subunit (delta-coat protein)
PIIN_01525	2871	i	0.504702	22.34	Laccaria bicolor S238N-H82	fungi – basidiomycetes	abc multidrug transporter	probable ATP-binding cassette transporter protein YOR1				-2.21				-2.14
PIIN_01526	1299	i	0.500385	22.34	Coprinopsis cinerea okayama7#130	fungi – basidiomycetes	abc transporter	probable YOR1 - ABC transporter				2.17
PIIN_01527	1242	i	0.525765	22.34	Laccaria bicolor S238N-H82	fungi – basidiomycetes	peroxisomal 3-ketoacyl-coa thiolase	probable POT1 - acetyl-CoA C-acyltransferase, peroxisomal				-2.47	-2.34	-3.11
PIIN_01528	2343	i	0.525395	22.34	Coprinopsis cinerea okayama7#130	fungi – basidiomycetes	heparinase ii iii family protein	hypothetical orf				-2.13	-2.42	-2.68	-2.57	-2.33	-2.81
PIIN_01529	2757	i	0.552412	22.34	Coprinopsis cinerea okayama7#130	fungi – basidiomycetes	c6 transcription	hypothetical orf
PIIN_01530	963	i	0.531672	22.34	Laccaria bicolor S238N-H82	fungi – basidiomycetes	protein	hypothetical orf						-2.34			-3.34
PIIN_01531	3762	i	0.527113	---NA---	Laccaria bicolor S238N-H82	fungi – basidiomycetes	exocyst complex component	related to Exocyst complex component Sec3
PIIN_01532	1701	i	0.510876	20.91	Nectria haematococca mpVI 77-13-4	fungi – ascomycetes	calcium proton exchanger	related to Ca2+-transport (H+/Ca2+ exchange) protein
PIIN_01533	1059	i	0.539188	20.91	Ustilago maydis 521	fungi – basidiomycetes	deoxyribonuclease tatdn1	related to deoxyribonuclease
PIIN_01534	414	i	0.555556	20.91			---NA---	hypothetical orf	2.22
PIIN_01535	759	i	0.540184	20.91	Laccaria bicolor S238N-H82	fungi – basidiomycetes	protein	hypothetical orf							-2.29
PIIN_01536	1821	i	0.521142	20.91	Coprinopsis cinerea okayama7#130	fungi – basidiomycetes	glycoside hydrolase family 16 protein	related to KRE6 - beta-1,6-glucan synthetase			2.69
PIIN_01537	621	i	0.513688	20.91			---NA---	hypothetical orf
PIIN_01538	1062	i	0.510358	20.91	Tuber melanosporum Mel28	fungi – ascomycetes	patatin-like serine	hypothetical orf									2.12
PIIN_01539	840	i	0.52381	20.91	Laccaria bicolor S238N-H82	fungi – basidiomycetes	transmembrane protein pft27	hypothetical orf
PIIN_01540	1068	i	0.524345	20.91	Laccaria bicolor S238N-H82	fungi – basidiomycetes	protein	hypothetical orf
PIIN_01541	1692	i	0.542553	20.91	Laccaria bicolor S238N-H82	fungi – basidiomycetes	protein	hypothetical orf
PIIN_01542	384	i	0.476562	20.91	Laccaria bicolor S238N-H82	fungi – basidiomycetes	dna-directed rna polymerase i kda polypeptide	probable RPA12 - 13.7 kD subunit of DNA-directed RNA polymerase I				2.03			2.3		-2.21
PIIN_01543	396	i	0.477273	20.91	Postia placenta Mad-698-R	fungi – basidiomycetes	protein	hypothetical orf									-2.41
PIIN_01544	951	i	0.50368	20.91	Laccaria bicolor S238N-H82	fungi – basidiomycetes	f1f0 atp synthase assembly protein	hypothetical orf			2.16						-2.86
PIIN_01545	1086	i	0.476059	20.91	Laccaria bicolor S238N-H82	fungi – basidiomycetes	predicted protein [Laccaria bicolor S238N-H82]	hypothetical orf
PIIN_01546	1509	i	0.534791	20.91	Laccaria bicolor S238N-H82	fungi – basidiomycetes	dihydrolipoamide branched chain transacylase e2	related to lipoamide acyltransferase component of branched-chain alpha-keto acid dehydrogenase complex, mitochondrial precursor
PIIN_01547	822	i	0.495134	20.91	Laccaria bicolor S238N-H82	fungi – basidiomycetes	pyridoxamine phosphate oxidase family protein	hypothetical orf
PIIN_01548	264	i	0.55303	20.91			---NA---	hypothetical orf
PIIN_01549	3708	i	0.512136	20.91	Coprinopsis cinerea okayama7#130	fungi – basidiomycetes	pre-mrna splicing factor atp-dependent rna helicase prp16	probable PRP16 - RNA-dependent ATPase
PIIN_01550	2892	i	0.545989	20.91	Laccaria bicolor S238N-H82	fungi – basidiomycetes	cell cycle inhibitor	hypothetical orf
PIIN_01551	1800	i	0.502222	20.91	Cryptococcus bacillisporus	fungi – basidiomycetes	cap1	related to CAP1 - Cryptococcus gattii
PIIN_01552	219	i	0.534247	20.91			---NA---	hypothetical orf	6.67	12.19		19.65	9.27
PIIN_01553	2559	i	0.529113	20.91	Postia placenta Mad-698-R	fungi – basidiomycetes	beta-glucosidase	related to beta-glucosidase			-3.47	2.36		2.62	3.26	10.16	9.1
PIIN_01554	642	e	0.556075	20.91	Coprinopsis cinerea okayama7#130	fungi – basidiomycetes	secreted protein	hypothetical orf		-5.94	-9				2.68	6.56	8.4
PIIN_01555	5391	i	0.525134	20.91	Laccaria bicolor S238N-H82	fungi – basidiomycetes	dna-directed rna polymerase ii largest subunit	probable RPO21 - DNA-directed RNA polymerase II, 215 KD subunit				-2.02				-2.2
PIIN_01556	2022	i	0.515331	20.91	Coprinopsis cinerea okayama7#130	fungi – basidiomycetes	vacuolar sorting-associated protein	related to vacuolar protein sorting-associated protein
PIIN_01557	1512	i	0.515873	20.91	Coprinopsis cinerea okayama7#130	fungi – basidiomycetes	proline dehydrogenase	related to Proline oxidase, mitochondrial precursor
PIIN_01558	1311	s	0.529367	21.69	Coprinopsis cinerea okayama7#130	fungi – basidiomycetes	exo-beta- -glucanase	probable EXG1 - exo-beta-1,3-glucanase (I/II), major isoform
PIIN_01559	1143	i	0.525809	21.69	Laccaria bicolor S238N-H82	fungi – basidiomycetes	ste20-like serine threonine protein	related to KIC1 - ser/thr protein kinase that interacts with Cdc31p
PIIN_01560	1827	i	0.527641	21.69	Laccaria bicolor S238N-H82	fungi – basidiomycetes	protein	hypothetical orf
PIIN_01561	288	i	0.524306	21.69	Laccaria bicolor S238N-H82	fungi – basidiomycetes	dolichyl-phosphate mannosyltransferase polypeptide 3	related to dolichol-phosphate mannosyltransferase subunit 3
PIIN_01562	576	i	0.564236	21.69			---NA---	hypothetical orf
PIIN_01563	1689	i	0.534636	21.69	Coprinopsis cinerea okayama7#130	fungi – basidiomycetes	spfh domain-containing protein band 7 family protein	hypothetical orf									-2.26
PIIN_01564	2025	i	0.513086	21.69	Coprinopsis cinerea okayama7#130	fungi – basidiomycetes	protein	hypothetical orf
PIIN_01565	1506	i	0.531873	21.69	Postia placenta Mad-698-R	fungi – basidiomycetes	predicted protein [Postia placenta Mad-698-R]	hypothetical orf
PIIN_01566	273	i	0.571429	21.69			---NA---	hypothetical orf
PIIN_01567	726	i	0.528926	21.69	Nectria haematococca mpVI 77-13-4	fungi – ascomycetes	protein	hypothetical orf	2.24				5.39	10.66		6.19	18.48
PIIN_01568	1269	i	0.508274	21.69	Coprinopsis cinerea okayama7#130	fungi – basidiomycetes	diacylglycerol cholinephosphotranferase diacylglycerol ethanolaminesphotranferase	related to EPT1 - sn-1,2-diacylglycerol ethanolamine- and cholinephosphotransferase
PIIN_01569	1194	i	0.501675	21.69	Sordaria macrospora	fungi – ascomycetes	actin patch protein 1	hypothetical orf				-3.85		-2.84	-5.73	-4.63	-3.09
PIIN_11729	1329	i	0.51693	21.69	Phaeosphaeria nodorum SN15	fungi – ascomycetes	actin patch protein 1	hypothetical orf
PIIN_11730	1203	i	0.535328	21.69	Coprinopsis cinerea okayama7#130	fungi – basidiomycetes	protein	hypothetical orf
PIIN_01570	1566	i	0.514049	21.69	Postia placenta Mad-698-R	fungi – basidiomycetes	c-type cyclin	related to SSN8 - DNA-directed RNA polymerase II holoenzyme and SRB subcomplex subunit, cyclin C homolog
PIIN_01571	4308	i	0.539229	21.69	Postia placenta Mad-698-R	fungi – basidiomycetes	serine threonine protein	related to serine/threonine kinase ARK1
PIIN_01572	684	i	0.504386	21.69	Cryptococcus neoformans var. neoformans JEC21	fungi – basidiomycetes	vesicle transport v-snare protein	related to SNARE protein of Golgi compartment
PIIN_11761	1734	i	0.514994	21.69	Postia placenta Mad-698-R	fungi – basidiomycetes	snornp assembly factor	hypothetical orf
PIIN_01573	2061	i	0.49345	21.69	Coprinopsis cinerea okayama7#130	fungi – basidiomycetes	mannosyl transferase	related to ALG9 - mannosyltransferase
PIIN_01574	2784	s	0.517241	21.69	Podospora anserina S mat	fungi – ascomycetes	copper radical oxidase	hypothetical orf
PIIN_01575	537	i	0.502793	21.69	Laccaria bicolor S238N-H82	fungi – basidiomycetes	oral cancer overexpressed 1	hypothetical orf
PIIN_01576	612	i	0.495098	21.69			---NA---	hypothetical orf									2.35
PIIN_01577	435	e	0.498851	21.69			---NA---	hypothetical orf
PIIN_01578	1686	i	0.505338	21.69	Cryptococcus neoformans var. neoformans JEC21	fungi – basidiomycetes	hypothetical protein [Cryptococcus neoformans var. neoformans JEC21]	hypothetical orf
PIIN_01579	306	i	0.493464	21.69	Laccaria bicolor S238N-H82	fungi – basidiomycetes	domain protein	hypothetical orf
PIIN_01580	1320	i	0.484848	21.69	Postia placenta Mad-698-R	fungi – basidiomycetes	g protein complex alpha subunit	related to guanine nucleotide-binding protein alpha-2 subunit				-2.87			-3.93	-2.59
PIIN_01581	1011	i	0.486647	21.69	Coprinopsis cinerea okayama7#130	fungi – basidiomycetes	prip interacting pimt	related to TGS1 - TrimethylGuanosine Synthase	-2.16
PIIN_01582	1143	i	0.480315	21.69	Laccaria bicolor S238N-H82	fungi – basidiomycetes	cyclin associated with protein kinase kin28p	hypothetical orf
PIIN_01583	621	i	0.52496	21.69	Laccaria bicolor S238N-H82	fungi – basidiomycetes	predicted protein [Laccaria bicolor S238N-H82]	hypothetical orf
PIIN_01584	795	i	0.525786	21.69	Laccaria bicolor S238N-H82	fungi – basidiomycetes	family protein	hypothetical orf				-5.42	-4.51	-3.34	-5.74	-6.73	-2.17
PIIN_01585	1413	i	0.517339	21.69	Coprinopsis cinerea okayama7#130	fungi – basidiomycetes	protein	hypothetical orf
PIIN_01586	4104	i	0.512183	21.69	Laccaria bicolor S238N-H82	fungi – basidiomycetes	protein	hypothetical orf
PIIN_01587	1671	i	0.526032	21.69	Laccaria bicolor S238N-H82	fungi – basidiomycetes	low-affinity phosphodiesterase	related to 3`,5`-cyclic-nucleotide phosphodiesterase
PIIN_01588	1512	i	0.541005	21.69	Ajellomyces dermatitidis ER-3	fungi – ascomycetes	protein phophatase 2c family protein	related to Type 2C Protein Phosphatase
PIIN_01589	912	i	0.52193	21.69	Anabaena variabilis ATCC 29413	bacteria – cyanobacteria	phenazine biosynthesis protein family	related to phenazine biosynthesis protein, PhzF family - Synechococcus sp.					2.71	4.13			5.73
PIIN_01590	711	i	0.507736	21.69	Mycobacterium parascrofulaceum ATCC BAA-614	bacteria – actinobacteria	haloacid type ii	related to haloacid dehalogenase, type II - Burkholderia phytofirmans			-2.1		3.39	7.54			15.8
PIIN_01591	2283	i	0.53088	21.69	Laccaria bicolor S238N-H82	fungi – basidiomycetes	centromeric dna binding protein	hypothetical orf
PIIN_01592	1938	i	0.53612	21.69	Laccaria bicolor S238N-H82	fungi – basidiomycetes	ring finger domain protein	related to human transcription regulator Staf-5							-2.41
PIIN_01593	1713	i	0.554583	21.69	Botryotinia fuckeliana B05.10	fungi – ascomycetes	acetamidase	related to general amidase		2.09						-2.64	-2.95
PIIN_01594	930	i	0.531183	20.57	Schizosaccharomyces japonicus yFS275	fungi – ascomycetes	protein	hypothetical orf										0.5	PIIN_10195
PIIN_01595	936	i	0.541667	20.57	Ricinus communis	plant	phenazine biosynthesis protein	hypothetical orf					2.54	2.73			3.06
PIIN_01596	1971	i	0.519533	20.57	Coprinopsis cinerea okayama7#130	fungi – basidiomycetes	rna exonuclease	related to ribonuclease H
PIIN_01597	3258	i	0.498772	20.57	Laccaria bicolor S238N-H82	fungi – basidiomycetes	ribosome biogenesis protein	hypothetical orf
PIIN_01598	1062	i	0.495292	20.57	Laccaria bicolor S238N-H82	fungi – basidiomycetes	protein	hypothetical orf				-2.36	-2.72		-2.05	-2.44	-2.26
PIIN_01599	2445	i	0.503885	20.57	Postia placenta Mad-698-R	fungi – basidiomycetes	component of oligomeric golgi complex 8	hypothetical orf
PIIN_01600	906	i	0.490066	20.57	Coprinopsis cinerea okayama7#130	fungi – basidiomycetes	rna polymerase ii mediator complex protein	related to MED7 - member of RNA Polymerase II transcriptional regulation mediator complex
PIIN_01601	1374	i	0.503639	20.57	Coprinopsis cinerea okayama7#130	fungi – basidiomycetes	l-2-hydroxyglutarate mitochondrial precursor	hypothetical orf
PIIN_01602	480	i	0.522917	20.57	Laccaria bicolor S238N-H82	fungi – basidiomycetes	amino acid-binding act domain protein	hypothetical orf	4.24			3.18
PIIN_01603	2193	i	0.569995	20.57	Postia placenta Mad-698-R	fungi – basidiomycetes	protein phosphatase regulatory subunit	related to carbohydrate binding domain-containing protein from family CBM21 - Postia placenta				-2.28			-3.48
PIIN_01604	570	i	0.484211	20.57	Laccaria bicolor S238N-H82	fungi – basidiomycetes	coatomer subunit zeta-1	probable RET3 - coatomer complex zeta chain
PIIN_01605	2385	i	0.558071	20.57	Coprinopsis cinerea okayama7#130	fungi – basidiomycetes	striatin-related protein	related to STRIATIN
PIIN_01606	1581	i	0.515497	20.57	Postia placenta Mad-698-R	fungi – basidiomycetes	peptidase s9 prolyl oligopeptidase active site domain protein	hypothetical orf
PIIN_01607	1860	i	0.496774	20.57	Coprinopsis cinerea okayama7#130	fungi – basidiomycetes	c6 finger domain	hypothetical orf
PIIN_01608	1050	i	0.529524	20.57	Coprinopsis cinerea okayama7#130	fungi – basidiomycetes	tetratricopeptide repeat protein 4	related to CNS1 - cyclophilin seven suppressor
PIIN_01609	1077	i	0.506964	20.57	Coprinopsis cinerea okayama7#130	fungi – basidiomycetes	glycoside hydrolase family 16 protein	related to endo-1,3(4)-beta-glucanase
PIIN_01610	393	i	0.516539	20.57			---NA---	hypothetical orf
PIIN_01611	1944	i	0.559156	20.57	Laccaria bicolor S238N-H82	fungi – basidiomycetes	heat shock 70 kda protein	related to HSP70 heat shock protein 70 (hsp70)
PIIN_01612	780	i	0.55	20.57	Postia placenta Mad-698-R	fungi – basidiomycetes	protein	related to URE2 - nitrogen catabolite repression regulator				-2.4			-3.65			0.833333	PIIN_01613
PIIN_01613	654	i	0.536697	20.57	Postia placenta Mad-698-R	fungi – basidiomycetes	protein	related to URE2 - nitrogen catabolite repression regulator	5.25			-2.09						1	PIIN_01612
PIIN_01614	972	i	0.528807	17.28	Coprinopsis cinerea okayama7#130	fungi – basidiomycetes	succinate dehydrogenase flavoprotein subunit	probable SDH1 - succinate dehydrogenase (ubiquinone) flavoprotein precursor, mitochondrial								-2
PIIN_01615	459	i	0.492375	17.28	Laccaria bicolor S238N-H82	fungi – basidiomycetes	protein	hypothetical orf										0.166667	PIIN_01616
PIIN_01616	885	i	0.491525	---NA---	Laccaria bicolor S238N-H82	fungi – basidiomycetes	protein	hypothetical orf
PIIN_01617	1515	i	0.483828	---NA---	Laccaria bicolor S238N-H82	fungi – basidiomycetes	protein	hypothetical orf
PIIN_01618	7044	i	0.507098	---NA---	Coprinopsis cinerea okayama7#130	fungi – basidiomycetes	pre-mrna-processing-splicing factor 8	probable splicing factor PRP8 (U5 snRNP)
PIIN_01619	3366	i	0.552288	---NA---	Laccaria bicolor S238N-H82	fungi – basidiomycetes	domain-containing protein	hypothetical orf
PIIN_01620	1653	i	0.590442	---NA---			---NA---	hypothetical orf
PIIN_01621	279	i	0.505376	---NA---	Coprinopsis cinerea okayama7#130	fungi – basidiomycetes	predicted protein [Coprinopsis cinerea okayama7#130]	hypothetical orf		-2.16	2.15						-3.35
PIIN_01622	1101	i	0.524977	---NA---	Laccaria bicolor S238N-H82	fungi – basidiomycetes	dna-repair protein rad2	probable DNA repair endonuclease rad2
PIIN_01623	1098	i	0.520036	---NA---	Coprinopsis cinerea okayama7#130	fungi – basidiomycetes	nadh-ubiquinone oxidoreductase 39 kda	probable NADH2 dehydrogenase (ubiquinone) 40K chain
PIIN_01624	855	i	0.521637	---NA---	Postia placenta Mad-698-R	fungi – basidiomycetes	capping protein (actin filament) muscle z- alpha 1	related to CAP1 - F-actin capping protein alpha subunit
PIIN_01625	1626	i	0.531365	---NA---	Laccaria bicolor S238N-H82	fungi – basidiomycetes	isocitrate lyase	probable isocitrate lyase				-4.72	-2.85	-2.1	-4.18	-3.66
PIIN_01626	1662	i	0.520457	---NA---	Coprinopsis cinerea okayama7#130	fungi – basidiomycetes	malic enzyme	related to NADP-dependent malic enzyme
PIIN_01627	1797	i	0.524207	---NA---	Laccaria bicolor S238N-H82	fungi – basidiomycetes	gamma-glutamyltranspeptidase	related to lincomycin-condensing protein lmbA				-2.3
PIIN_01628	2424	i	0.499175	---NA---	Laccaria bicolor S238N-H82	fungi – basidiomycetes	rint-1 family protein	hypothetical orf
PIIN_01629	4047	i	0.525327	---NA---	Coprinopsis cinerea okayama7#130	fungi – basidiomycetes	udp-glucose:sterol glycosyltransferase	probable UGT51 - sterol glucosyltransferase (UDP-glucose:sterol glucosyltransferase)
PIIN_01630	759	i	0.529644	---NA---	Laccaria bicolor S238N-H82	fungi – basidiomycetes	predicted protein [Laccaria bicolor S238N-H82]	hypothetical orf
PIIN_11731	837	i	0.489845	---NA---	Lentinula edodes	fungi – basidiomycetes	developmentally regulated gtp binding protein 2	probable GTP-binding protein
PIIN_11732	1101	i	0.51317	---NA---	Pyrenophora tritici-repentis Pt-1C-BFP	fungi – ascomycetes	potential protein lysine methyltransferase	hypothetical orf
PIIN_01633	2898	i	0.495859	---NA---	Laccaria bicolor S238N-H82	fungi – basidiomycetes	duf1339 domain protein	hypothetical orf
PIIN_01634	4341	i	0.517623	---NA---	Postia placenta Mad-698-R	fungi – basidiomycetes	hypothetical kinase	related to SSK2 - MAP kinase kinase kinase of the high osmolarity signal transduction pathway
PIIN_01635	771	i	0.505837	---NA---	Coprinopsis cinerea okayama7#130	fungi – basidiomycetes	las1-like protein	related to LAS1 - Protein involved in cell morphogenesis, cytoskeletal regulation and bud formation				2.46
PIIN_01636	1377	i	0.500363	---NA---	Laccaria bicolor S238N-H82	fungi – basidiomycetes	udp-n-acetylglucosamine-1-p transferase	related to ALG7 - UDP-N-acetylglucosamine-1-phosphate transferase
PIIN_01637	1143	i	0.51881	---NA---	Coprinopsis cinerea okayama7#130	fungi – basidiomycetes	protein	hypothetical orf
PIIN_01638	672	i	0.516369	---NA---	Laccaria bicolor S238N-H82	fungi – basidiomycetes	maintenance of ploidy protein mob2	related to MOB2 - required for maintenance in ploidy				2.18			2.18	2.51
PIIN_01639	1050	i	0.564762	---NA---	Lentinula edodes	fungi – basidiomycetes	g-protein beta subunit	related to G-protein beta subunit Bpp1
PIIN_01640	1902	i	0.536803	---NA---	Laccaria bicolor S238N-H82	fungi – basidiomycetes	predicted protein [Laccaria bicolor S238N-H82]	hypothetical orf									-2.78
PIIN_01641	1914	i	0.50418	---NA---	Laccaria bicolor S238N-H82	fungi – basidiomycetes	glycoside hydrolase family 16 protein	probable KRE6 - glucan synthase subunit
PIIN_01642	912	i	0.517544	---NA---	Coprinopsis cinerea okayama7#130	fungi – basidiomycetes	ubiquinone biosynthesis methlytransferase	probable COQ5 - ubiquinone biosynthesis, methyltransferase						-2			-3.24
PIIN_01643	2244	i	0.487968	---NA---	Laccaria bicolor S238N-H82	fungi – basidiomycetes	protein	probable SCF complex member Cullin 1
PIIN_01644	2478	i	0.49435	---NA---	Coprinopsis cinerea okayama7#130	fungi – basidiomycetes	sumo deconjugating cysteine peptidase ulp2	related to protease ULP2 protein
PIIN_01645	2220	i	0.513514	---NA---	Laccaria bicolor S238N-H82	fungi – basidiomycetes	ribonucleasep mrp protein subunit pop1	hypothetical orf
PIIN_01646	2430	i	0.526337	---NA---	Postia placenta Mad-698-R	fungi – basidiomycetes	protein	related to Na+/H+ antiporter AnNHA1
PIIN_01647	2187	i	0.507087	---NA---	Laccaria bicolor S238N-H82	fungi – basidiomycetes	protein kinase	hypothetical orf
PIIN_01648	1134	i	0.547619	---NA---	Ustilago maydis 521	fungi – basidiomycetes	protein	hypothetical orf
PIIN_01649	2529	i	0.494267	---NA---	Coprinopsis cinerea okayama7#130	fungi – basidiomycetes	nuclear protein	related to osmosensing protein SGD1									-2.1
PIIN_01650	1338	i	0.563528	---NA---	Phanerochaete chrysosporium	fungi – basidiomycetes	delta-12 fatty acid desaturase	related to Delta-12 fatty acid desaturase
PIIN_01651	5475	i	0.535525	---NA---	Coprinopsis cinerea okayama7#130	fungi – basidiomycetes	filament-forming protein	hypothetical orf									-2.16
PIIN_01652	1683	i	0.539513	---NA---	Laccaria bicolor S238N-H82	fungi – basidiomycetes	mei2-like rna binding protein	hypothetical orf
PIIN_01653	471	i	0.515924	---NA---	Coprinopsis cinerea okayama7#130	fungi – basidiomycetes	hypothetical protein CC1G_03444 [Coprinopsis cinerea okayama7#130]	hypothetical orf			2.12
PIIN_01654	2034	i	0.500983	---NA---	Coprinopsis cinerea okayama7#130	fungi – basidiomycetes	sas10 utp3 family protein	related to SAS10 - involved in silencing
PIIN_01655	1230	i	0.582927	---NA---	Coprinopsis cinerea okayama7#130	fungi – basidiomycetes	protein	hypothetical orf
PIIN_01656	1074	i	0.521415	---NA---	Laccaria bicolor S238N-H82	fungi – basidiomycetes	sumo-activating enzyme subunit 1	related to AOS1 protein
PIIN_01657	1461	i	0.527721	---NA---	Ustilago maydis 521	fungi – basidiomycetes	golgi reassembly stacking protein 2	related to GRH1 - Yeast (GR)ASP65 (H)omologue
PIIN_01658	876	i	0.494292	---NA---	Coprinopsis cinerea okayama7#130	fungi – basidiomycetes	opioid growth factor receptor	hypothetical orf
PIIN_01659	4458	i	0.512113	---NA---	Coprinopsis cinerea okayama7#130	fungi – basidiomycetes	aaa atpase	hypothetical orf						2.49		2	2.97
PIIN_01660	1428	s	0.572829	---NA---	Laccaria bicolor S238N-H82	fungi – basidiomycetes	serine-threonine rich	hypothetical orf									-2.54
PIIN_01661	1098	i	0.550091	---NA---	Laccaria bicolor S238N-H82	fungi – basidiomycetes	protein	hypothetical orf
PIIN_01662	1713	i	0.518389	---NA---	Coprinopsis cinerea okayama7#130	fungi – basidiomycetes	amine oxidase	hypothetical orf
PIIN_01663	1368	i	0.506579	18.46			---NA---	hypothetical orf								2.25
PIIN_01664	300	i	0.483333	18.46			---NA---	hypothetical orf
PIIN_01665	1251	i	0.486811	---NA---	Coprinopsis cinerea okayama7#130	fungi – basidiomycetes	1-acyl-sn-glycerol-3-phosphate acyltransferase gamma	related to acetyltransferase					2.19	2.54		2.19	2.63
PIIN_01666	252	i	0.507937	21.4			---NA---	hypothetical orf
PIIN_01667	4425	i	0.551186	21.4	Laccaria bicolor S238N-H82	fungi – basidiomycetes	proteophosphoglycan ppg4	hypothetical orf
PIIN_01668	2391	i	0.514011	21.4	Postia placenta Mad-698-R	fungi – basidiomycetes	pentatricopeptide repeat-containing	hypothetical orf									-2.09
PIIN_01669	1680	i	0.546429	21.4	Coprinopsis cinerea okayama7#130	fungi – basidiomycetes	tpa: b-zip transcription factor	hypothetical orf
PIIN_01670	588	i	0.540816	21.4	Schizophyllum commune	fungi – basidiomycetes	small gtpase rac1p	related to Rac1 GTP binding protein
PIIN_01671	1545	i	0.572816	21.4	Laccaria bicolor S238N-H82	fungi – basidiomycetes	predicted protein [Laccaria bicolor S238N-H82]	hypothetical orf									-3.09
PIIN_01672	1548	i	0.521318	21.4	Laccaria bicolor S238N-H82	fungi – basidiomycetes	phosphoglycerate -bisphosphoglycerate-independent	probable phosphoglyceromutase
PIIN_01674	636	i	0.509434	21.4	Laccaria bicolor S238N-H82	fungi – basidiomycetes	exosome subunit csl4	related to CSL4 - exosome core component
PIIN_01673	1368	i	0.542398	21.4	Coprinopsis cinerea okayama7#130	fungi – basidiomycetes	dihydrolipoamide s-acetyltransferase (e2 component of pyruvate dehydrogenase complex)	related to MRP-3 dihydrolipoamide acetyltransferase component of pyruvate dehydrogenase complex, mitochondrial precursor									-2.19
PIIN_01675	480	i	0.504167	21.4			---NA---	hypothetical orf								2.09
PIIN_01676	495	e	0.511111	21.4			---NA---	hypothetical orf
PIIN_01677	4350	i	0.503218	21.4	Laccaria bicolor S238N-H82	fungi – basidiomycetes	atp dependent rna	probable DNA/RNA helicase (DEAD/H box family II)							-2.28
PIIN_01678	1884	i	0.563694	21.4	Laccaria bicolor S238N-H82	fungi – basidiomycetes	nuclear distribution protein	hypothetical orf							-2.12
PIIN_01679	1113	i	0.527403	21.4	Coprinopsis cinerea okayama7#130	fungi – basidiomycetes	lipoic acid synthetase precursor	probable lipoic acid synthase precursor
PIIN_01680	657	i	0.502283	21.4	Coprinopsis cinerea okayama7#130	fungi – basidiomycetes	homocysteine methyltransferase	hypothetical orf			-2.09						2.95
PIIN_01681	756	i	0.522487	21.4	Coprinopsis cinerea okayama7#130	fungi – basidiomycetes	peroxisomal biogenesis factor	related to peroxin-11					-2.32	-2.3
PIIN_01682	1158	i	0.528497	21.4	Ustilago maydis 521	fungi – basidiomycetes	zuotin	probable ZUO1 - zuotin
PIIN_01683	1503	i	0.533599	21.4	Postia placenta Mad-698-R	fungi – basidiomycetes	fumarate mitochondrial	probable FUM1 - fumarate hydratase
PIIN_01684	987	i	0.515704	21.4	Paxillus involutus	fungi – basidiomycetes	mitochondrial carrier protein	probable GGC1 - Protein of the mitochondrial carrier family (MCF)			2.34		2
PIIN_01685	1491	i	0.535211	21.4	Coprinopsis cinerea	fungi – basidiomycetes	leucine aminopeptidase	probable Cytosol aminopeptidase
PIIN_01686	582	i	0.537801	21.4	Moniliophthora perniciosa FA553	fungi – basidiomycetes	rho gtpase rho1	probable GTPase Rho1
PIIN_01687	2172	i	0.548803	21.4	Coprinopsis cinerea okayama7#130	fungi – basidiomycetes	protein	hypothetical orf
PIIN_01688	2025	i	0.492346	21.4	Laccaria bicolor S238N-H82	fungi – basidiomycetes	wd-40 repeat protein	hypothetical orf
PIIN_01689	1356	i	0.493363	21.4			---NA---	hypothetical orf
PIIN_01690	744	i	0.50672	21.4	Laccaria bicolor S238N-H82	fungi – basidiomycetes	clathrin-coated vesicle	related to TVP23 - integral membrane protein localized to vesicles along with the v-SNARE
PIIN_01691	1656	i	0.51087	21.4	Coprinopsis cinerea okayama7#130	fungi – basidiomycetes	serine threonine protein kinase	probable Serine/threonine-protein kinase gad8
PIIN_01692	708	i	0.532486	21.4			---NA---	hypothetical orf	3.71			5.63	2.72	2.14
PIIN_01693	435	i	0.551724	21.4			---NA---	hypothetical orf				2.15
PIIN_01694	750	i	0.517333	21.4			---NA---	hypothetical orf
PIIN_01695	543	i	0.502762	21.4	Coprinopsis cinerea okayama7#130	fungi – basidiomycetes	60s ribosome subunit biogenesis protein nip7 homolog	probable NIP7 - required for efficient 60S ribosome subunit biogenesis
PIIN_01696	2247	i	0.562528	21.4	Laccaria bicolor S238N-H82	fungi – basidiomycetes	predicted protein [Laccaria bicolor S238N-H82]	hypothetical orf
PIIN_01697	2433	i	0.547472	21.4	Laccaria bicolor S238N-H82	fungi – basidiomycetes	lim domain protein	hypothetical orf
PIIN_01698	1329	i	0.539503	21.4	Coccidioides posadasii C735 delta SOWgp	fungi – ascomycetes	lanthionine synthetase c family	hypothetical orf			-2.41
PIIN_01699	3042	i	0.548323	21.4			---NA---	hypothetical orf
PIIN_11838	1686	i	0.519573	21.4	Laccaria bicolor S238N-H82	fungi – basidiomycetes	amp-dependent synthetase and ligase	related to AMP-binding protein
PIIN_01700	4284	i	0.556723	21.4	Coprinopsis cinerea okayama7#130	fungi – basidiomycetes	gyf domain protein	hypothetical orf
PIIN_01701	666	i	0.518018	21.4	Postia placenta Mad-698-R	fungi – basidiomycetes	chaperone	hypothetical orf
PIIN_01702	993	i	0.560926	21.4			---NA---	hypothetical orf
PIIN_01703	894	i	0.508949	21.4	Postia placenta Mad-698-R	fungi – basidiomycetes	protein	related to nucleotide binding protein (NBP 2)
PIIN_11762	1320	i	0.487879	21.4	Coprinopsis cinerea okayama7#130	fungi – basidiomycetes	protein phosphatase pp2a regulatory b	probable protein phosphatase 2A regulatory B subunit
PIIN_01704	1134	i	0.508818	21.4	Coprinopsis cinerea okayama7#130	fungi – basidiomycetes	serine threonine-protein kinase kin28	probable KIN28 - cyclin-dependent ser/thr protein kinase
PIIN_01705	2112	i	0.486742	21.4	Laccaria bicolor S238N-H82	fungi – basidiomycetes	atp-dependent rna helicase mak5	related to MAK5 - ATP-dependent RNA helicase									-2.67
PIIN_11839	462	i	0.469697	21.4	Postia placenta Mad-698-R	fungi – basidiomycetes	endothelin converting enzyme 2	hypothetical orf
PIIN_01706	432	i	0.474537	21.4	Laccaria bicolor S238N-H82	fungi – basidiomycetes	prefoldin subunit 5	probable prefoldin subunit 5
PIIN_01707	1314	i	0.505327	21.4	Laccaria bicolor S238N-H82	fungi – basidiomycetes	nasp family cenp-a chaperone	hypothetical orf
PIIN_01708	1098	i	0.520947	21.4	Postia placenta Mad-698-R	fungi – basidiomycetes	rna polymerase ii-associated protein	related to DNA-directed RNA polymerase II regulator
PIIN_01709	2115	i	0.492671	21.4	Laccaria bicolor S238N-H82	fungi – basidiomycetes	protein	hypothetical orf
PIIN_01710	525	i	0.531429	21.4	Laccaria bicolor S238N-H82	fungi – basidiomycetes	predicted protein [Laccaria bicolor S238N-H82]	hypothetical orf
PIIN_01711	936	i	0.485043	21.4	Coprinopsis cinerea okayama7#130	fungi – basidiomycetes	exosome complex exonuclease rrp4	related to RRP4 - 3`-5` exoribonuclease
PIIN_01712	1347	i	0.541945	21.4	Laccaria bicolor S238N-H82	fungi – basidiomycetes	gamma-glutamyl phosphate reductase	related to glutamate-5-semialdehyde dehydrogenase
PIIN_01713	2484	i	0.538245	21.4	Laccaria bicolor S238N-H82	fungi – basidiomycetes	protein	hypothetical orf
PIIN_01714	1332	i	0.524775	21.4	Laccaria bicolor S238N-H82	fungi – basidiomycetes	tetratricopeptide repeat domain 15	hypothetical orf
PIIN_01715	2076	i	0.512042	21.4	Laccaria bicolor S238N-H82	fungi – basidiomycetes	rho guanyl nucleotide exchange factor	related to ROM2 - GDP/GTP exchange factor for Rho1p
PIIN_01716	2346	i	0.52046	21.4	Coprinopsis cinerea okayama7#130	fungi – basidiomycetes	protein	hypothetical orf
PIIN_01717	1098	i	0.510018	21.4	Coprinopsis cinerea okayama7#130	fungi – basidiomycetes	actin binding protein	probable ABP140 - actin filament-binding protein / conserved hypothetical protein
PIIN_01718	1620	i	0.540123	21.4	Laccaria bicolor S238N-H82	fungi – basidiomycetes	high affinity glucose transporter rgt2	probable RCO3 - probable glucose transporter		5.13			-2.03			-10.39	-2.12
PIIN_01719	594	e	0.553872	21.4			---NA---	hypothetical orf
PIIN_11840	744	i	0.494624	21.39			---NA---	hypothetical orf
PIIN_01720	504	i	0.454365	21.39	Laccaria bicolor S238N-H82	fungi – basidiomycetes	protein	hypothetical orf
PIIN_01721	954	i	0.479036	21.39			---NA---	hypothetical orf
PIIN_01722	1845	i	0.508401	21.39	Laccaria bicolor S238N-H82	fungi – basidiomycetes	uracil phosphoribosyltransferase	probable uracil phosphoribosyltransferase								2	2.07
PIIN_01723	3144	i	0.533079	21.39	Coprinopsis cinerea okayama7#130	fungi – basidiomycetes	sulfite reductase flavoprotein component	related to MET10 - sulfite reductase flavin-binding subunit
PIIN_01724	1623	i	0.571165	21.39	Leishmania braziliensis MHOM/BR/75/M2904	euglenozoa	proteophosphoglycan ppg4	hypothetical orf
PIIN_01725	1857	i	0.532041	21.39	Laccaria bicolor S238N-H82	fungi – basidiomycetes	dna replication	hypothetical orf
PIIN_01726	2331	i	0.501073	21.39	Cryptococcus neoformans var. neoformans JEC21	fungi – basidiomycetes	amino acid	related to AVT3 - Vacuolar transporter, involved in amino acid efflux from the vacuole
PIIN_01727	1533	i	0.547293	21.39	Kangiella koreensis DSM 16069	bacteria – proteobacteria	peptidase s8 and s53 subtilisin kexin sedolisin	hypothetical orf								2.2
PIIN_01728	1050	i	0.513333	21.39	Coprinopsis cinerea okayama7#130	fungi – basidiomycetes	nuclear pore complex protein	probable SONA									-2.89
PIIN_01729	2979	i	0.528365	21.39	Postia placenta Mad-698-R	fungi – basidiomycetes	predicted protein [Postia placenta Mad-698-R]	hypothetical orf
PIIN_01730	1023	i	0.493646	21.39	Laccaria bicolor S238N-H82	fungi – basidiomycetes	ras-related gtp binding a	related to GTR1 - GTP-binding protein
PIIN_01731	1149	i	0.504787	21.39	Laccaria bicolor S238N-H82	fungi – basidiomycetes	alkb homolog	hypothetical orf	-2.05
PIIN_01732	993	i	0.554884	21.39	Coprinopsis cinerea okayama7#130	fungi – basidiomycetes	cytochrome c1	probable CYT1 - cytochrome c1, heme protein			2.61						-2.5
PIIN_01733	1803	s	0.521353	21.39	Coprinopsis cinerea okayama7#130	fungi – basidiomycetes	endo- -beta-mannosidase	related to beta-mannanase
PIIN_01734	2367	i	0.496831	21.39	Coprinopsis cinerea okayama7#130	fungi – basidiomycetes	hypothetical protein CC1G_09308 [Coprinopsis cinerea okayama7#130]	hypothetical orf
PIIN_11763	2397	i	0.488945	21.39	Coprinopsis cinerea okayama7#130	fungi – basidiomycetes	dna repair helicase rad3	probable RAD3 - DNA helicase/ATPase
PIIN_01735	1044	i	0.524904	21.39	Laccaria bicolor S238N-H82	fungi – basidiomycetes	loc495493 protein	hypothetical orf
PIIN_01736	2382	i	0.519312	21.39	Cryptococcus neoformans var. neoformans JEC21	fungi – basidiomycetes	intermembrane space aaa protease iap-1	related to AAA protease IAP-1 (mitochondrial intermembrane space)
PIIN_01737	1800	s	0.486111	21.39	Coprinopsis cinerea okayama7#130	fungi – basidiomycetes	peptide-n4-(n-acetyl-beta-glucosaminyl)asparagine amidase a	related to peptide-n4-(n-acetyl-beta-d-glucosaminyl) asparaginase amidase N								3.63	3.26
PIIN_01738	1377	i	0.512709	21.39	Postia placenta Mad-698-R	fungi – basidiomycetes	protein	hypothetical orf
PIIN_01739	2493	i	0.5716	21.39	Laccaria bicolor S238N-H82	fungi – basidiomycetes	pab1 binding protein	hypothetical orf
PIIN_01740	1428	i	0.535014	21.39	Coprinopsis cinerea okayama7#130	fungi – basidiomycetes	chromate ion	related to chromate transport protein
PIIN_01741	534	i	0.505618	21.39	Laccaria bicolor S238N-H82	fungi – basidiomycetes	peptidyl prolyl cis-trans isomerase	probable Peptidyl-prolyl cis-trans isomerase
PIIN_01742	2652	i	0.527903	21.39	Coprinopsis cinerea okayama7#130	fungi – basidiomycetes	protein	hypothetical orf
PIIN_01743	2028	i	0.552761	21.39	Laccaria bicolor S238N-H82	fungi – basidiomycetes	mitochondrion protein	related to mysoin heavy chain proteins
PIIN_01744	2355	i	0.540977	21.39	Laccaria bicolor S238N-H82	fungi – basidiomycetes	protein	hypothetical orf
PIIN_01745	816	i	0.512255	21.39	Postia placenta Mad-698-R	fungi – basidiomycetes	protein	related to Putative unspecific racemase
PIIN_01746	360	i	0.511111	21.39	Postia placenta Mad-698-R	fungi – basidiomycetes	26 proteasome complex subunit	hypothetical orf
PIIN_01747	1326	i	0.555053	21.39	Laccaria bicolor S238N-H82	fungi – basidiomycetes	protein	hypothetical orf					-3.94	-4.14		-2.65
PIIN_11734	2457	i	0.499389	21.39	Laccaria bicolor S238N-H82	fungi – basidiomycetes	vacuolar transporter chaperone	probable VTC4 - Vacuolar Transporter Chaperone
PIIN_01748	3957	i	0.510993	21.39	Coprinopsis cinerea okayama7#130	fungi – basidiomycetes	iki3 family protein	related to IKI3 - Subunit of RNA polymerase II elongator histone acetyltransferase complex
PIIN_11765	3909	i	0.531338	21.39	Postia placenta Mad-698-R	fungi – basidiomycetes	protein	hypothetical orf
PIIN_01749	1083	i	0.55494	21.39	Postia placenta Mad-698-R	fungi – basidiomycetes	60s ribosomal protein l3	probable RPL3 - 60s ribosomal protein l3						-2.19
PIIN_01750	645	i	0.485271	21.39	Pichia guilliermondii ATCC 6260	fungi – ascomycetes	phosphoglycerate mutase	hypothetical orf
PIIN_01751	2343	i	0.518566	21.39	Coprinopsis cinerea okayama7#130	fungi – basidiomycetes	polyubiquitin binding protein (doa1 ufd3)	related to DOA1 - involved in ubiquitin-dependent proteolysis
PIIN_01752	1386	i	0.572872	21.39	Laccaria bicolor S238N-H82	fungi – basidiomycetes	metal homeostatis protein bsd2	related to metal homeostasis protein							-2.93
PIIN_01753	567	i	0.502646	21.39	Postia placenta Mad-698-R	fungi – basidiomycetes	predicted protein [Postia placenta Mad-698-R]	hypothetical orf
PIIN_01754	987	i	0.488349	21.39	Coprinopsis cinerea okayama7#130	fungi – basidiomycetes	protein	hypothetical orf
PIIN_01755	1482	i	0.52834	21.39	Laccaria bicolor S238N-H82	fungi – basidiomycetes	zgc:136471 protein	hypothetical orf
PIIN_01756	699	i	0.499285	21.39	Coprinopsis cinerea okayama7#130	fungi – basidiomycetes	60s ribosomal protein l10a	probable ribosomal protein L10a.e, cytosolic
PIIN_01757	1752	i	0.559361	21.39	Laccaria bicolor S238N-H82	fungi – basidiomycetes	heat shock protein mitochondrial precursor	probable heat-shock protein hsp60			2.99						-4.81
PIIN_01758	318	i	0.525157	21.39	Coprinopsis cinerea okayama7#130	fungi – basidiomycetes	10 kda heat shock mitochondrial	probable heat shock protein 10 (chaperonin CPN10)			4.17						-4.9
PIIN_01759	2592	i	0.505401	21.39	Coprinopsis cinerea okayama7#130	fungi – basidiomycetes	domain protein	related to FMP40 - Found in Mitochondrial Proteome
PIIN_01760	465	i	0.548387	21.39	Laccaria bicolor S238N-H82	fungi – basidiomycetes	cytochrome c subunit	probable COX4 - cytochrome-c oxidase chain IV
PIIN_01761	2082	i	0.514409	21.39	Coprinopsis cinerea okayama7#130	fungi – basidiomycetes	predicted protein [Coprinopsis cinerea okayama7#130]	hypothetical orf
PIIN_01762	1359	i	0.51067	21.39	Laccaria bicolor S238N-H82	fungi – basidiomycetes	acyl- dehydrogenase	related to acyl-CoA dehydrogenase, medium-chain specific, mitochondrial precursor	-2.29			-3.49	-2.32	-2.77
PIIN_01763	2034	i	0.514749	21.39	Coprinopsis cinerea okayama7#130	fungi – basidiomycetes	predicted protein [Coprinopsis cinerea okayama7#130]	hypothetical orf									-2.54
PIIN_01764	1131	i	0.49779	21.39	Coprinopsis cinerea okayama7#130	fungi – basidiomycetes	g-patch domain	hypothetical orf
PIIN_01765	690	i	0.52029	21.39	Laccaria bicolor S238N-H82	fungi – basidiomycetes	predicted protein [Laccaria bicolor S238N-H82]	hypothetical orf									-2.12
PIIN_01766	975	i	0.521026	21.39	Postia placenta Mad-698-R	fungi – basidiomycetes	50s ribosomal protein l17	related to mitochondrial ribosomal protein YmL8									-2.15
PIIN_01767	3282	i	0.526204	21.39	Cryptococcus neoformans var. neoformans JEC21	fungi – basidiomycetes	phosphatidylserine decarboxylase	related to phosphatidylserine decarboxylase
PIIN_01768	756	e	0.507937	21.39			---NA---	hypothetical orf
PIIN_01769	2811	i	0.487371	---NA---	Laccaria bicolor S238N-H82	fungi – basidiomycetes	protein	hypothetical orf										0.166667	PIIN_06115
PIIN_01770	2616	i	0.503823	19.65	Coprinopsis cinerea okayama7#130	fungi – basidiomycetes	gag-pol polyprotein	hypothetical orf										1	PIIN_08112
PIIN_01771	579	i	0.554404	19.65	Rhizoctonia solani	fungi – basidiomycetes	40s ribosomal protein s9	probable 40S ribosomal protein S9
PIIN_01772	489	i	0.546012	19.65	Laccaria bicolor S238N-H82	fungi – basidiomycetes	60s ribosomal protein l21	probable 60s ribosomal protein L21-A
PIIN_01773	1044	i	0.528736	19.65			---NA---	hypothetical orf
PIIN_01774	4122	i	0.557982	19.65	Laccaria bicolor S238N-H82	fungi – basidiomycetes	protein	hypothetical orf
PIIN_01775	258	i	0.5	19.65	Coprinopsis cinerea okayama7#130	fungi – basidiomycetes	nadh-ubiquinone oxidoreductase b18	hypothetical orf
PIIN_11766	705	i	0.506383	19.65	Cryptococcus neoformans var. neoformans JEC21	fungi – basidiomycetes	metalloprotease of the mitochondrial inner membrane	related to Ku70-binding protein
PIIN_01776	876	i	0.5	19.65	Nectria haematococca mpVI 77-13-4	fungi – ascomycetes	rta1 domain	related to RTM1 protein
PIIN_01777	879	i	0.476678	19.65	Nectria haematococca mpVI 77-13-4	fungi – ascomycetes	rta1 like protein	related to RTM1 protein							2.2
PIIN_01778	855	i	0.487719	19.65	Penicillium marneffei ATCC 18224	fungi – ascomycetes	rta1 domain	related to RTM1 protein
PIIN_01779	4266	i	0.556728	19.65	Coprinopsis cinerea okayama7#130	fungi – basidiomycetes	serine threonine-protein kinase nrc-2	related to serine/threonine protein kinase B-related Ukb1
PIIN_01780	363	i	0.526171	19.65	Aspergillus flavus NRRL3357	fungi – ascomycetes	thioredoxin	related to thioredoxin, putative - Aspergillus flavus
PIIN_01781	321	i	0.538941	19.65	Aspergillus oryzae RIB40	fungi – ascomycetes	cytosolic thioredoxin trx1	related to thioredoxin - Aspergillus oryzae
PIIN_11767	1923	i	0.522621	19.65	Coprinopsis cinerea okayama7#130	fungi – basidiomycetes	hypothetical magnesium -like protein	related to Mg2 transporter protein, CorA-like
PIIN_01782	429	i	0.454545	19.65	Aspergillus fumigatus Af293	fungi – ascomycetes	rta1 domain	hypothetical orf										0.333333	PIIN_01783
PIIN_01783	864	i	0.462963	19.65	Verticillium albo-atrum VaMs.102	fungi – ascomycetes	rta1 domain	related to RTM1 protein
PIIN_01784	852	i	0.528169	19.65	Laccaria bicolor S238N-H82	fungi – basidiomycetes	splicing arginine serine-rich 12	hypothetical orf
PIIN_01785	2751	i	0.485278	19.65	Cryptococcus neoformans var. neoformans JEC21	fungi – basidiomycetes	snare-dependent exocytosis protein	hypothetical orf
PIIN_01786	834	i	0.540767	19.65	Coprinopsis cinerea okayama7#130	fungi – basidiomycetes	enoyl- hydratase	related to enoyl-CoA hydratase	-2	-2.27		-2.6	-2.4	-3.24			-2.03
PIIN_01787	807	i	0.519207	19.65	Moniliophthora perniciosa FA553	fungi – basidiomycetes	protein	related to IST1 - Putative translation initiation factor, has a role in resistance to high concentrations of sodium								2.05	2.15
PIIN_01788	2577	i	0.540163	19.65	Laccaria bicolor S238N-H82	fungi – basidiomycetes	gram domain-containing protein	related to Similarity to hypothetical protein YDR326c, YFL042c and YLR072w
PIIN_01789	1938	i	0.51548	19.65	Coprinopsis cinerea okayama7#130	fungi – basidiomycetes	hypothetical magnesium -like protein	related to Mg2 transporter protein, CorA-like
PIIN_01790	747	i	0.538153	19.65	Laccaria bicolor S238N-H82	fungi – basidiomycetes	protein	hypothetical orf
PIIN_01791	1035	i	0.544928	19.65	Coprinopsis cinerea okayama7#130	fungi – basidiomycetes	protein	hypothetical orf
PIIN_01792	5349	i	0.521967	19.65	Coprinopsis cinerea okayama7#130	fungi – basidiomycetes	transcription initiation factor tfiid subunit tsm1	related to TAF2 - component of TFIID complex									-2.09
PIIN_01793	621	i	0.536232	19.65	Coprinopsis cinerea okayama7#130	fungi – basidiomycetes	guanylate kinase	probable GUK1 - guanylate kinase									2.12
PIIN_01794	1116	s	0.528674	19.65	Coprinopsis cinerea okayama7#130	fungi – basidiomycetes	palmitoyl-protein thioesterase	related to palmitoyl-protein thioesterase 1
PIIN_01795	348	i	0.511494	19.65	Coprinopsis cinerea okayama7#130	fungi – basidiomycetes	brain protein 44	probable FMP43 - protein found in mitochondrial proteome, uncharacterized
PIIN_01796	753	i	0.531208	19.65	Moniliophthora perniciosa FA553	fungi – basidiomycetes	protein	hypothetical orf
PIIN_01797	549	i	0.568306	19.65			---NA---	hypothetical orf									-2.53
PIIN_01798	1437	i	0.504523	19.65	Laccaria bicolor S238N-H82	fungi – basidiomycetes	protein	hypothetical orf			-2.09	-6.43	-3.62	-2.71	-4.45	-2.52
PIIN_01799	1818	i	0.510451	---NA---	Arthroderma otae CBS 113480	fungi – ascomycetes	mfs sugar	related to myo-inositol transport protein ITR1				-11.77	-9.88	-8.76	-13.23	-11.96	-5.55
PIIN_01800	2043	i	0.496818	21.96	Coprinopsis cinerea okayama7#130	fungi – basidiomycetes	-5	related to 5`-nucleotidase precursor
PIIN_01801	1008	i	0.480159	21.96	Cryptococcus neoformans var. neoformans JEC21	fungi – basidiomycetes	rab alpha subunit	related to Rab geranylgeranyltransferase alpha subunit
PIIN_01802	1110	i	0.546847	21.96			---NA---	hypothetical orf
PIIN_01803	1017	i	0.573255	21.96	Thermotoga neapolitana DSM 4359	bacteria – thermotogae	heat shock protein hsp20	hypothetical orf	3.43						-3.29
PIIN_01804	681	i	0.515419	21.96	Coprinopsis cinerea okayama7#130	fungi – basidiomycetes	purine nucleoside phosphorylase inosine and guanosine-specific	related to PNP1 - purine-nucleoside phosphorylase							2.44	2.58	2.57
PIIN_01805	1812	s	0.524283	21.96	Laccaria bicolor S238N-H82	fungi – basidiomycetes	gmc oxidoreductase	related to Glucose oxidase
PIIN_01806	1623	i	0.500308	21.96	Postia placenta Mad-698-R	fungi – basidiomycetes	mannosyl-oligosaccharide -alpha-mannosidase	related to alpha-mannosidase
PIIN_01807	1239	i	0.551251	21.96	Laccaria bicolor S238N-H82	fungi – basidiomycetes	protein	hypothetical orf	2.26			3.08	2.86	2.26			2.15
PIIN_01808	498	i	0.495984	21.96	Laccaria bicolor S238N-H82	fungi – basidiomycetes	ca2+-binding ef-hand superfamily protein	probable CDC31 - spindle pole body component, centrin
PIIN_01809	2607	i	0.512083	21.96	Coprinopsis cinerea okayama7#130	fungi – basidiomycetes	protein	hypothetical orf
PIIN_11768	1323	i	0.506425	21.96	Laccaria bicolor S238N-H82	fungi – basidiomycetes	proteasome regulatory particle subunit	probable 26s proteasome p44.5 protein
PIIN_01810	1239	i	0.514124	21.96	Coprinopsis cinerea okayama7#130	fungi – basidiomycetes	26s proteasome non-atpase regulatory subunit 6	probable RPN7 - subunit of the regulatory particle of the proteasome
PIIN_01811	1476	i	0.526423	21.96	Coprinopsis cinerea okayama7#130	fungi – basidiomycetes	c2 domain-containing	hypothetical orf
PIIN_01812	4767	i	0.512272	21.96	Laccaria bicolor S238N-H82	fungi – basidiomycetes	signal sequence binding protein	related to VPS10 domain-containing receptor SorCS1 precursor									2.08
PIIN_01813	1899	i	0.49921	21.96	Coprinopsis cinerea okayama7#130	fungi – basidiomycetes	pre-mrna-processing factor 17	probable CDC40 - Pre-mRNA splicing factor important for catalytic step II
PIIN_01814	5076	i	0.537825	21.96	Leishmania major strain Friedlin	euglenozoa	kinesin k39	hypothetical orf									-2.02
PIIN_01815	3354	i	0.525939	21.96	Laccaria bicolor S238N-H82	fungi – basidiomycetes	protein	hypothetical orf
PIIN_01816	1653	i	0.547489	21.96	Postia placenta Mad-698-R	fungi – basidiomycetes	predicted protein [Postia placenta Mad-698-R]	hypothetical orf
PIIN_01817	336	i	0.502976	21.96			---NA---	hypothetical orf	2.73
PIIN_01818	1566	i	0.586845	21.96	Laccaria bicolor S238N-H82	fungi – basidiomycetes	c6 finger domain	hypothetical orf
PIIN_01819	456	i	0.506579	20.59	Moniliophthora perniciosa FA553	fungi – basidiomycetes	vacuolar amino acid permease	related to VBA1 - Vacuolar Basic Amino acid transporter										0.6	PIIN_03409, PIIN_11247
PIIN_01820	615	i	0.534959	20.59	Gloeophyllum trabeum	fungi – basidiomycetes	nadh-quinone oxidoreductase	probable 1,4-benzoquinone reductase		2.46			2.17					0.833333	PIIN_01821, PIIN_04272
PIIN_01821	615	i	0.539837	20.59	Gloeophyllum trabeum	fungi – basidiomycetes	nadh-quinone oxidoreductase	probable 1,4-benzoquinone reductase									2.32	0.5	PIIN_01820
PIIN_01822	1974	i	0.546606	20.59	Laccaria bicolor S238N-H82	fungi – basidiomycetes	predicted protein [Laccaria bicolor S238N-H82]	hypothetical orf						2.08			2.39
PIIN_01823	4107	i	0.540054	20.59	Cryptococcus neoformans var. neoformans B-3501A	fungi – basidiomycetes	p-type calcium	related to putative calcium P-type ATPase NCA-2
PIIN_01824	444	i	0.490991	20.59			---NA---	hypothetical orf
PIIN_01825	384	i	0.546875	20.59			---NA---	hypothetical orf
PIIN_01826	2151	i	0.549047	20.59	Ustilago maydis 521	fungi – basidiomycetes	serine threonine-protein kinase nrc-2	probable ser/thr protein kinase	2.23
PIIN_01827	915	i	0.535519	21.47	Laccaria bicolor S238N-H82	fungi – basidiomycetes	mitochondrial ribosomal	hypothetical orf			2.12						-2.77
PIIN_11735	303	i	0.557756	21.47	Ustilago maydis 521	fungi – basidiomycetes	40s ribosomal protein	related to MRP2 - mitochondrial ribosomal protein, small subunit
PIIN_01828	1794	i	0.584169	21.47			---NA---	hypothetical orf	49.74
PIIN_01829	1260	s	0.565079	21.47	Coprinopsis cinerea okayama7#130	fungi – basidiomycetes	protein	hypothetical orf
PIIN_01830	435	i	0.531034	21.47	Coprinopsis cinerea okayama7#130	fungi – basidiomycetes	nadh-ubiquinone oxidoreductase subunit	related to nadh-ubiquinone oxidoreductase subunit b17.2
PIIN_01831	891	e	0.558923	21.47			---NA---	hypothetical orf				-3.04			-2.24
PIIN_01832	480	i	0.466667	21.47			---NA---	hypothetical orf
PIIN_01833	1809	i	0.499171	21.47	Coprinopsis cinerea okayama7#130	fungi – basidiomycetes	rnase l inhibitor of the abc	probable RLI1 - protein promoting preinitiation complex assembly
PIIN_01834	1428	i	0.513305	21.47	Coprinopsis cinerea okayama7#130	fungi – basidiomycetes	hypothetical protein CC1G_02040 [Coprinopsis cinerea okayama7#130]	hypothetical orf	3.86			16.95
PIIN_01835	1107	i	0.504968	21.47	Coprinopsis cinerea okayama7#130	fungi – basidiomycetes	predicted protein [Coprinopsis cinerea okayama7#130]	hypothetical orf
PIIN_01836	414	i	0.550725	21.47			---NA---	hypothetical orf
PIIN_01837	549	i	0.550091	21.47	Candida tropicalis MYA-3404	fungi – ascomycetes	potential zinc finger protein	hypothetical orf				9.67
PIIN_01838	591	i	0.534687	21.47	Postia placenta Mad-698-R	fungi – basidiomycetes	40s ribosomal protein s7	probable 40S ribosomal protein S7
PIIN_01839	2007	i	0.510713	21.47	Coprinopsis cinerea okayama7#130	fungi – basidiomycetes	mrs7 family protein	related to leucine zipper-EF-hand containing transmembrane protein 1
PIIN_01840	3333	i	0.525353	21.47	Cryptococcus neoformans var. neoformans JEC21	fungi – basidiomycetes	sodium p-type	probable ENA5 - Plasma membrane P-type ATPase involved in Na+ and Li+ efflux				-3.29	-2.49	-2.13	-2.48	-2.67	-3.11
PIIN_01841	3312	i	0.516606	21.47	Cryptococcus neoformans var. neoformans JEC21	fungi – basidiomycetes	na+ atpase	probable Na+-transporting ATPase ENA-1								-2.27	-2.17
PIIN_01842	1287	i	0.539239	21.47	Phaeosphaeria nodorum SN15	fungi – ascomycetes	sodium-hydrogen antiporter	related to Na+/H+ antiporter
PIIN_01843	786	i	0.512723	21.47	Coprinopsis cinerea okayama7#130	fungi – basidiomycetes	set translocation (myeloid leukemia-associated)	related to SET protein (Protein phosphatase 2A inhibitor)
PIIN_01844	1602	i	0.487516	21.47	Postia placenta Mad-698-R	fungi – basidiomycetes	chromosome 10 open reading frame 119	hypothetical orf
PIIN_01845	1836	i	0.51634	21.47	Laccaria bicolor S238N-H82	fungi – basidiomycetes	phosphoglucomutase 2	related to Putative phosphomannomutases
PIIN_01846	1329	i	0.518435	21.47	Laccaria bicolor S238N-H82	fungi – basidiomycetes	protein	hypothetical orf
PIIN_01847	2136	i	0.541667	21.47	Laccaria bicolor S238N-H82	fungi – basidiomycetes	c6 transcription	hypothetical orf
PIIN_01848	2562	i	0.510539	21.47	Postia placenta Mad-698-R	fungi – basidiomycetes	glycoside hydrolase family 31	related to glucosidase II, alpha subunit		-2.61	-3.93	2.18		3.48	3.11	7.63	12.95
PIIN_01849	1392	i	0.499282	21.47	Laccaria bicolor S238N-H82	fungi – basidiomycetes	mitochondrial import inner membrane translocase subunit tim54	related to TIM54 (component of the mitochondrial TIM22 translocase)			2.26						-2.75
PIIN_01850	2250	i	0.514222	21.47	Coprinopsis cinerea okayama7#130	fungi – basidiomycetes	nucleoside diphosphatase	related to YND1 - apyrase (NDPase/NTPase)
PIIN_01851	1122	i	0.51426	21.47	Moniliophthora perniciosa FA553	fungi – basidiomycetes	hypothetical protein MPER_03259 [Moniliophthora perniciosa FA553]	hypothetical orf
PIIN_01852	621	i	0.512077	21.47	Cryptococcus neoformans var. neoformans JEC21	fungi – basidiomycetes	hypothetical protein CNF02290 [Cryptococcus neoformans var. neoformans JEC21]	hypothetical orf									-2.15
PIIN_01853	2085	i	0.506475	21.47	Coprinopsis cinerea okayama7#130	fungi – basidiomycetes	ubiquitin-protein ligase	hypothetical orf
PIIN_01854	648	i	0.544753	21.47	Trametes hirsuta	fungi – basidiomycetes	ras small monomeric gtpase	related to small G-protein Ras1
PIIN_01855	795	i	0.495597	21.47	Pyrenophora tritici-repentis Pt-1C-BFP	fungi – ascomycetes	ras protein	related to small G-protein Ras1
PIIN_01856	2922	i	0.5705	21.47	Coprinopsis cinerea okayama7#130	fungi – basidiomycetes	protein	hypothetical orf							-3.17
PIIN_01857	1602	i	0.503745	21.47	Postia placenta Mad-698-R	fungi – basidiomycetes	arsenite efflux transporter - puative	hypothetical orf
PIIN_01858	915	i	0.511475	21.47			---NA---	hypothetical orf
PIIN_01859	1425	i	0.489123	21.47			---NA---	hypothetical orf	2.24			3.9	2.73
PIIN_01860	483	i	0.546584	21.47			---NA---	hypothetical orf
PIIN_01861	1503	i	0.524285	21.47	Cryptococcus neoformans var. neoformans JEC21	fungi – basidiomycetes	tartrate transporter	related to nicotinamide mononucleotide permease
PIIN_01862	1944	i	0.534979	21.47	Laccaria bicolor S238N-H82	fungi – basidiomycetes	mitochondrial cytochrome	related to L-lactate dehydrogenase (cytochrome b2)
PIIN_01863	573	i	0.544503	21.47	Postia placenta Mad-698-R	fungi – basidiomycetes	predicted protein [Postia placenta Mad-698-R]	hypothetical orf
PIIN_01864	1245	i	0.553414	21.47	Coprinopsis cinerea okayama7#130	fungi – basidiomycetes	low-mr gtp-binding protein	related to GTP-binding protein Rab5c
PIIN_01865	2436	i	0.538588	---NA---	Coprinopsis cinerea okayama7#130	fungi – basidiomycetes	cyclin-dependent protein kinase	related to cyclin dependent kinase C
PIIN_01866	1191	i	0.551637	20.31	Moniliophthora perniciosa FA553	fungi – basidiomycetes	regulation of g-protein function	hypothetical orf								2.08
PIIN_01867	1152	s	0.553819	20.31	Coprinopsis cinerea okayama7#130	fungi – basidiomycetes	protein	hypothetical orf								2.19
PIIN_01868	1473	i	0.543788	20.31	Laccaria bicolor S238N-H82	fungi – basidiomycetes	protein	related to allantoate permease				5.82	5.01	10.14		8.83	12.16
PIIN_01869	1020	i	0.555882	20.31	Cryptococcus neoformans var. neoformans JEC21	fungi – basidiomycetes	protein	hypothetical orf						2.08			2.15
PIIN_01870	1170	s	0.521368	20.31	Coprinopsis cinerea okayama7#130	fungi – basidiomycetes	protein	hypothetical orf	-3.71			-3.19
PIIN_01871	1077	i	0.501393	20.31	Laccaria bicolor S238N-H82	fungi – basidiomycetes	peroxisome biosynthesis protein (pas10 peroxin-12)	related to Peroxisome assembly protein 12
PIIN_01872	471	i	0.607219	21.79	Laccaria bicolor S238N-H82	fungi – basidiomycetes	predicted protein [Laccaria bicolor S238N-H82]	hypothetical orf										0.833333	PIIN_10353
PIIN_01873	1878	i	0.482961	21.79			---NA---	hypothetical orf
PIIN_01874	738	i	0.51626	21.79	Coprinopsis cinerea okayama7#130	fungi – basidiomycetes	c-8 sterol isomerase (erg-1)	probable C-8 sterol isomerase erg-1
PIIN_01875	1338	i	0.547833	21.79	Laccaria bicolor S238N-H82	fungi – basidiomycetes	protein	hypothetical orf
PIIN_01876	2127	i	0.527033	21.79	Laccaria bicolor S238N-H82	fungi – basidiomycetes	predicted protein [Laccaria bicolor S238N-H82]	hypothetical orf
PIIN_01877	534	i	0.514981	21.79	Laccaria bicolor S238N-H82	fungi – basidiomycetes	mitochondrial large ribosomal subunit	hypothetical orf			2.35						-2.67
PIIN_01878	984	i	0.556911	21.79	Laccaria bicolor S238N-H82	fungi – basidiomycetes	pyridoxine biosynthesis protein	probable Pyridoxine biosynthesis protein PDX1
PIIN_01879	2862	i	0.544025	21.79	Pyrenophora tritici-repentis Pt-1C-BFP	fungi – ascomycetes	3-phosphoinositide-dependent protein kinase 1	related to 3-phosphoinositide dependent protein kinase-1 (PDK1)
PIIN_01880	954	i	0.523061	21.79	Coprinopsis cinerea okayama7#130	fungi – basidiomycetes	ybz1-like protein	hypothetical orf
PIIN_01881	768	i	0.509115	21.79	Paracoccidioides brasiliensis Pb18	fungi – ascomycetes	conserved hypothetical protein [Paracoccidioides brasiliensis Pb18]	hypothetical orf	-2.01
PIIN_01882	3108	i	0.506757	21.79	Botryotinia fuckeliana B05.10	fungi – ascomycetes	c2 domain protein	related to putative transmembrane protein				-2.99				-2.82
PIIN_01883	687	e	0.54294	21.79	Moniliophthora perniciosa FA553	fungi – basidiomycetes	cellobiohydrolase ii	hypothetical orf
PIIN_01884	2040	i	0.560784	21.79	Coprinopsis cinerea okayama7#130	fungi – basidiomycetes	chitin synthase activator	related to SKT5 - protoplast regeneration and killer toxin resistance protein
PIIN_01885	1611	i	0.538796	21.79	Coprinopsis cinerea okayama7#130	fungi – basidiomycetes	predicted protein [Coprinopsis cinerea okayama7#130]	hypothetical orf								2.31
PIIN_01886	2361	i	0.544684	21.79	Laccaria bicolor S238N-H82	fungi – basidiomycetes	phosphoribosylformylglycinamidine cyclo-ligase	probable bifunctional purine biosynthetic protein ade1
PIIN_01887	4053	i	0.566247	21.79	Postia placenta Mad-698-R	fungi – basidiomycetes	proteophosphoglycan ppg4	hypothetical orf	5.58						-2.01
PIIN_01888	1602	i	0.525593	21.79	Laccaria bicolor S238N-H82	fungi – basidiomycetes	glutamate-rich wd repeat containing 1	related to RRB1 - involved in the regulation of ribosome biosynthesis
PIIN_01889	510	i	0.523529	21.79	Nectria haematococca mpVI 77-13-4	fungi – ascomycetes	carbonic anhydrase	hypothetical orf
PIIN_01890	1026	i	0.577973	21.79	Postia placenta Mad-698-R	fungi – basidiomycetes	protein	hypothetical orf			2.15				-3.16	-3.19
PIIN_01891	1743	i	0.475043	21.79			---NA---	hypothetical orf									2.08
PIIN_01892	900	e	0.531111	21.79	Postia placenta Mad-698-R	fungi – basidiomycetes	protein	related to stress response protein rds1p
PIIN_01893	3618	i	0.540077	21.79	Coprinopsis cinerea okayama7#130	fungi – basidiomycetes	duf726 domain protein	hypothetical orf
PIIN_01894	1887	i	0.493376	21.79	Chaetomium globosum CBS 148.51	fungi – ascomycetes	ankyrin repeat protein	hypothetical orf
PIIN_01895	1254	i	0.507974	21.79	Natranaerobius thermophilus JW/NM-WN-LF	bacteria – firmicutes	chromosome segregation protein smc	hypothetical orf
PIIN_01896	2055	i	0.505596	21.79	Tetraodon nigroviridis	metazoa	zn-ribbon possibly nucleic acid-binding	hypothetical orf
PIIN_01897	1698	i	0.507656	21.79	Laccaria bicolor S238N-H82	fungi – basidiomycetes	molybdopterin cofactor biosynthetic protein	related to molybdopterin biosynthesis protein
PIIN_01898	1371	i	0.501823	21.79	Coprinopsis cinerea okayama7#130	fungi – basidiomycetes	meiotic mrna stability protein kinase ume5	related to CDC28 - Cyclin-dependent protein kinase
PIIN_01899	2517	i	0.540326	21.79	Postia placenta Mad-698-R	fungi – basidiomycetes	protein	hypothetical orf						-2.26			-3.25
PIIN_01900	489	i	0.531697	21.79	Coprinopsis cinerea okayama7#130	fungi – basidiomycetes	ankyrin repeat protein	hypothetical orf					2	2.13	2.11	2.64	2.77
PIIN_01901	2793	i	0.513068	21.79	Cryptococcus neoformans var. neoformans JEC21	fungi – basidiomycetes	nuclear condensin complex subunit	related to SMC4 - Stable Maintenance of Chromosomes
PIIN_01902	1512	i	0.490079	21.79	Coprinopsis cinerea okayama7#130	fungi – basidiomycetes	structural maintenance of chromosomes smc4	related to SMC4 - Stable Maintenance of Chromosomes
PIIN_01903	1518	i	0.534914	21.79	Laccaria bicolor S238N-H82	fungi – basidiomycetes	class iii	related to ornithine aminotransferase					2.46	2.18		2.3
PIIN_01904	1980	i	0.508081	21.79	Ustilago maydis 521	fungi – basidiomycetes	indoleamine -dioxygenase pyrrole -dioxygenase)	related to ATP-binding protein, putative pantothenate kinase		2.85	2.32			2.11
PIIN_01905	354	i	0.49435	21.79	Cryptococcus neoformans var. neoformans JEC21	fungi – basidiomycetes	zinc finger	hypothetical orf							2.33	2.24
PIIN_01906	618	i	0.524272	21.79	Piriformospora indica	fungi – basidiomycetes	circulating antigen	hypothetical orf
PIIN_01907	2115	i	0.510165	21.79	Coprinopsis cinerea okayama7#130	fungi – basidiomycetes	heat repeat containing 3	hypothetical orf
PIIN_01908	1248	i	0.511218	21.79	Coprinopsis cinerea okayama7#130	fungi – basidiomycetes	serine threonine-protein kinase	probable IPL1 - ser/thr protein kinase
PIIN_01909	1737	i	0.529649	21.79	Laccaria bicolor S238N-H82	fungi – basidiomycetes	splicing factor 3b	probable Splicing factor 3b, subunit 2
PIIN_01910	3567	i	0.550042	21.79	Laccaria bicolor S238N-H82	fungi – basidiomycetes	arrestin domain protein	hypothetical orf	3.18						-3
PIIN_01911	2202	i	0.534968	21.79	Coprinopsis cinerea okayama7#130	fungi – basidiomycetes	heat shock transcription factor	hypothetical orf
PIIN_01912	555	i	0.572973	21.79	Coprinopsis cinerea okayama7#130	fungi – basidiomycetes	zinc knuckle domain protein	related to GIS2 - putative zinc finger protein, proposed to be involved in the RAS/cAMP signaling pathway
PIIN_01913	1176	s	0.506803	21.79	Coprinopsis cinerea okayama7#130	fungi – basidiomycetes	protein	related to deacetylase								3.2
PIIN_01914	594	i	0.505051	21.79	Laccaria bicolor S238N-H82	fungi – basidiomycetes	snare ykt6	related to YKT6 - SNARE protein for Endoplasmic Reticulum-Golgi transport
PIIN_01915	1116	i	0.477599	21.79	Postia placenta Mad-698-R	fungi – basidiomycetes	peptidase a22b family protein	hypothetical orf
PIIN_01916	1149	i	0.492602	21.79	Coprinopsis cinerea okayama7#130	fungi – basidiomycetes	mitochondrial transcription factor	hypothetical orf
PIIN_01917	1800	i	0.499444	21.79	Coprinopsis cinerea okayama7#130	fungi – basidiomycetes	protein	hypothetical orf
PIIN_11678	1167	i	0.490146	21.79	Moniliophthora perniciosa FA553	fungi – basidiomycetes	duf747 family protein	hypothetical orf
PIIN_01919	1512	i	0.49537	21.79	Coprinopsis cinerea okayama7#130	fungi – basidiomycetes	d-lactate dehydrogenase	related to D-lactate dehydrogenase (cytochrome)										1	PIIN_01918
PIIN_01920	1158	i	0.504318	21.79	Trichophyton verrucosum HKI 0517	fungi – ascomycetes	phosphotransferase enzyme family protein	hypothetical orf			-2.13					2.39	2.97
PIIN_01921	4305	i	0.561905	21.79	Postia placenta Mad-698-R	fungi – basidiomycetes	protein	hypothetical orf
PIIN_01922	2514	i	0.527844	21.79	Coprinopsis cinerea okayama7#130	fungi – basidiomycetes	armadillo repeat-containing protein 8	hypothetical orf
PIIN_01923	3165	i	0.520063	21.12	Laccaria bicolor S238N-H82	fungi – basidiomycetes	predicted protein [Laccaria bicolor S238N-H82]	hypothetical orf
PIIN_01924	2136	i	0.534644	21.12	Laccaria bicolor S238N-H82	fungi – basidiomycetes	transaldolase 1	hypothetical orf					2.03	2.11			2.36
PIIN_01925	3798	i	0.563981	21.12	Coprinopsis cinerea okayama7#130	fungi – basidiomycetes	protein	hypothetical orf
PIIN_01926	2361	i	0.519271	21.12	Postia placenta Mad-698-R	fungi – basidiomycetes	tpr domain protein	hypothetical orf
PIIN_01927	2397	i	0.49854	21.12	Postia placenta Mad-698-R	fungi – basidiomycetes	tpr domain protein	hypothetical orf
PIIN_01928	426	e	0.551643	21.12			---NA---	hypothetical orf
PIIN_01929	198	e	0.520202	21.12			---NA---	hypothetical orf
PIIN_01930	393	i	0.483461	21.12			---NA---	hypothetical orf
PIIN_01931	882	e	0.549887	21.12	Ustilago maydis 521	fungi – basidiomycetes	metalloprotease mep1-like protein	related to metalloprotease MEP1				2.81
PIIN_01932	879	e	0.511945	20.56	Ustilago maydis 521	fungi – basidiomycetes	hypothetical protein UM03630.1 [Ustilago maydis 521]	related to metalloprotease MEP1
PIIN_01933	1377	i	0.51053	20.56			---NA---	hypothetical orf
PIIN_01934	1770	i	0.549153	20.56	Postia placenta Mad-698-R	fungi – basidiomycetes	cysteine desulfurase	related to molybdenum cofactor sulfurase
PIIN_01935	1158	i	0.504318	20.56			---NA---	hypothetical orf
PIIN_01936	876	e	0.53653	20.56	Ustilago maydis 521	fungi – basidiomycetes	metalloprotease mep1-like protein	related to metalloprotease MEP1
PIIN_01937	1509	i	0.534129	20.56	Coprinopsis cinerea okayama7#130	fungi – basidiomycetes	fad binding domain protein	related to 6-hydroxy-D-nicotine oxidase
PIIN_01938	2145	i	0.497902	20.56	Tuber melanosporum Mel28	fungi – ascomycetes	aaa family	related to TOB3 (member of AAA-ATPase family)
PIIN_01939	1683	i	0.50921	20.56	Coprinopsis cinerea okayama7#130	fungi – basidiomycetes	predicted protein [Coprinopsis cinerea okayama7#130]	hypothetical orf
PIIN_01940	1644	i	0.513382	20.56	Laccaria bicolor S238N-H82	fungi – basidiomycetes	protein	hypothetical orf
PIIN_01941	915	s	0.546448	20.56			---NA---	hypothetical orf
PIIN_01942	2352	i	0.53869	20.56	Phragmatopoma californica	metazoa	cement precursor protein 3b variant 3	hypothetical orf							2.13	2.74	2.77
PIIN_01943	1992	i	0.48745	20.56	Coprinopsis cinerea okayama7#130	fungi – basidiomycetes	protein	hypothetical orf
PIIN_01944	1236	i	0.487055	20.56			---NA---	hypothetical orf								-2.73
PIIN_01945	402	i	0.579602	20.56			---NA---	hypothetical orf	32.39	20.56		59.45	25.65	9.96
PIIN_01946	1773	i	0.578116	20.56	Leishmania major strain Friedlin	euglenozoa	proteophosphoglycan ppg4	hypothetical orf
PIIN_01947	1599	i	0.484678	20.56	Postia placenta Mad-698-R	fungi – basidiomycetes	protein	hypothetical orf										0.833333	PIIN_01948
PIIN_01949	1554	i	0.480695	20.56	Postia placenta Mad-698-R	fungi – basidiomycetes	protein	hypothetical orf
PIIN_01950	1698	i	0.485866	20.56	Coprinopsis cinerea okayama7#130	fungi – basidiomycetes	protein	hypothetical orf
PIIN_01951	2226	i	0.51752	20.56			---NA---	hypothetical orf
PIIN_01952	2076	i	0.516859	20.56			---NA---	hypothetical orf
PIIN_01953	507	i	0.499014	20.56			---NA---	hypothetical orf
PIIN_01954	14082	i	0.571794	20.56	Laccaria bicolor S238N-H82	fungi – basidiomycetes	protein	hypothetical orf					-2.36	-2.36			-2.51
PIIN_01955	1359	i	0.509198	20.56	Coprinopsis cinerea okayama7#130	fungi – basidiomycetes	seryl-trna synthetase	probable serine-tRNA ligase, cytosolic
PIIN_01956	2121	i	0.522395	20.56	Laccaria bicolor S238N-H82	fungi – basidiomycetes	protease m50 membrane-bound transcription factor site 2 protease	hypothetical orf
[truncated: 9,785 more rows]
