# Supplementary material for: Endophytic Life Strategies Decoded by Genome and Transcriptome Analyses of the Mutualistic Root Symbiont Piriformospora indica
Source: PLoS Pathog. 2011 Oct 13;7(10):e1002290. doi: 10.1371/journal.ppat.1002290 (PMC3192844; doi:10.1371/journal.ppat.1002290)
Supplement: Table S12 — Identified RSIDELD motif in fungi. (XLS) [file ppat.1002290.s028.xls]

## Sheet: Sheet1
Table S12: Identified RSIDELD motif in fungi
Organism	# (1,2,3)1	Histidine (%)	Alanine (%)	Cysteine (%)
Ascomycota
Aspergillus nidulans	1 (0,0,1)	2.55	11.05	0.28
Botrytis cinerea	1 (0,0,1)	1.54	7.69	1.54
Fusarium graminearum	3 (0,2,1)	1.52	8.66	0.74
Fusarium oxysporum	4 (0,2,2)	2.54	7.4	0.72
Magnaporthe grisea	1 (0,1,0)	3	7.81	2.7
Magnaporthe oryzae	1 (0,1,0)	2.93	7.53	2.51
Saccharomyces cerevisiae	2 (0,0,2)	1.72	10.33	0.88
Trichoderma Atroviride	1 (0,0,1)	2.17	6.8	0.79
Trichoderma reesei	1 (0,0,1)	1.31	7.84	0.65
Tuber melanosporum	0 (0,0,0)	-	-	-
Basidiomycota
Agaricus bisporus	2 (0,0,2)	1.53	5.41	0.77
Coprinopsis cinereus	5 (1,0,4)	1.36	9.04	0.74
Cryptococcus neoformans	0 (0,0,0)	-	-	-
Heterobasidion annosum	2 (0,0,2)	2.67	7.86	1.66
Laccaria bicolor	2 (0,0,2)	3.1	4.67	0.35
Melampsora l. populina	1 (0,0,1)	2.18	6.54	0.73
Phanerochaete crysoporium	2 (0,0,2)	1.79	8.39	0.56
Piriformospora indica	30 (29,1,0)	13.57	16.74	0
Pleurotus ostreatus	1 (0,0,1)	1.87	4.85	1.12
Postia placenta	0 (0,0,0)	-	-	-
Puccinia graminis	2 (0,0,2)	2.42	6.67	1.2
Schizophyllum commune	2 (0,0,2)	2.33	7.88	1.31
Serpula lacrymans	3 (0,0,3)	2.72	5.62	1.8
Sporobolomyces roseus	1 (0,0,1)	2.29	7.86	0.76
Tremella mesenterica	0 (0,0,0)	-	-	-
Ustilago maydis	0 (0,0,0)	-	-	-
Chitridiomycota
Allomyces macrogynus	2 (0,0,2)	3.53	7.56	0.75
Spizellomyces punctatus	1 (0,0,1)	1.83	7.01	1.22
Zygomycota
Phycomyces blakesleeanus	0 (0,0,0)	-	-	-
Rhizopus oryzae	2 (0,1,1)	1.01	7.29	0
Motifs and amino acid concentrations were identified on protein sequences of all fungi using JAVA.
1Number of proteins with RSIDELD motif.
In bracets: 1) perfect match of the motif or single amino acid polymorphism versus RSIDELD consensus.
2) exact 2 differences versus RSIDELD consensus.
3) 3 or more differences versus the RSIDELD consensus.
