# Supplementary material for: Endophytic Life Strategies Decoded by Genome and Transcriptome Analyses of the Mutualistic Root Symbiont Piriformospora indica
Source: PLoS Pathog. 2011 Oct 13;7(10):e1002290. doi: 10.1371/journal.ppat.1002290 (PMC3192844; doi:10.1371/journal.ppat.1002290)
Supplement: Table S13 — Identified RXLR motifs in P. indica. (XLS) [file ppat.1002290.s029.xls]

## Sheet: Sheet1
Table S13: Identified RXLR motifs in P. indica
Motif	# of hits	# of (un)secreted
RxLRx{5-20}EER	12	(12) 0
RxxLRx{5-20}EER and RxLRx{5-20}ER	155	(155) 0
RxxLRx{5-20}ER	154	(149) 5
