# Supplementary material for: Endophytic Life Strategies Decoded by Genome and Transcriptome Analyses of the Mutualistic Root Symbiont Piriformospora indica
Source: PLoS Pathog. 2011 Oct 13;7(10):e1002290. doi: 10.1371/journal.ppat.1002290 (PMC3192844; doi:10.1371/journal.ppat.1002290)
Supplement: Table S14 — Reference genomes. (XLS) [file ppat.1002290.s030.xls]

## Sheet: Sheet1
Table S14: Reference genomes
Organism	Type	Date of Download	Download site
Ascomycetes (10)
Aspergillus nidulans	Saprophyte	2010-06-08	http://www.broadinstitute.org/annotation/genome/aspergillus_group/MultiDownloads.html
Botrytis cinerea	Necrotroph	2010-07-20	http://www.broadinstitute.org/annotation/genome/botrytis_cinerea.2/MultiDownloads.html
Fusarium graminearum	Plant pathogen	2010-07-20	http://www.broadinstitute.org/annotation/genome/fusarium_group/MultiDownloads.html
Fusarium oxysporum	Plant pathogen	2010-07-20	http://www.broadinstitute.org/annotation/genome/fusarium_group/MultiDownloads.html
Magnaporthe grisea	Plant pathogen	2010-07-21	http://www.broadinstitute.org/cgi-bin/annotation/magnaporthe/download_license.cgi
Magnaporthe oryzae	Plant pathogen	2010-07-21	http://www.broadinstitute.org/annotation/genome/magnaporthe_grisea/MultiDownloads.html
Saccharomyces cerevisiae	Saprophyte	2010-09-07	http://downloads.yeastgenome.org/sequence/
Trichoderma Atroviride	Saprophyte	2010-06-08	http://genome.jgi-psf.org/Triat2/Triat2.download.ftp.html
Trichoderma reesei	Saprophyte	2010-06-22	http://genome.jgi-psf.org/Trire2/Trire2.download.ftp.html
Tuber melanosporum	Symbiont	2010-09-07	http://mycor.nancy.inra.fr/IMGC/TuberGenome/download.php?select=fast
Basidiomycetes (15)
Agaricus bisporus	Saprophyte	2010-06-09	http://genome.jgi-psf.org/Agabi_varbisH97_2/Agabi_varbisH97_2.download.ftp.html
Coprinus cinereus	Saprophyte	2010-06-08	http://www.broadinstitute.org/annotation/genome/coprinus_cinereus/MultiDownloads.html
Cryptococcus neoformans	Human pathogen	2010-06-09	http://www.broadinstitute.org/annotation/genome/cryptococcus_neoformans/MultiDownloads.html
Heterobasidion annosum	Saprophyte	2010-06-09	http://genome.jgi-psf.org/Hetan1/Hetan1.download.ftp.html
Laccaria bicolor	Symbiont	2010-06-08	http://genome.jgi-psf.org/Lacbi1/Lacbi1.download.ftp.html
Melampsora l. populina	Plant pathogen	2010-06-09	http://genome.jgi-psf.org/Mellp1/Mellp1.download.ftp.html
Phanerochaete crysoporium	Saprophyte	2010-06-09	http://genome.jgi-psf.org/Phchr1/Phchr1.download.ftp.html
Pleurotus ostreatus	Saprophyte	2010-06-09	http://genome.jgi-psf.org/PleosPC15_1/PleosPC15_1.download.ftp.html
Postia placenta	Saprophyte	2010-06-09	http://genome.jgi-psf.org/Pospl1/Pospl1.download.ftp.html
Puccinia graminis	Plant pathogen	2010-06-09	http://www.broadinstitute.org/annotation/genome/puccinia_group/MultiDownloads.html
Schizophyllum commune	Saprophyte	2010-06-09	http://genome.jgi-psf.org/Schco1/Schco1.download.ftp.html
Serpula lacrymans	Saprophyte	2010-06-09	http://genome.jgi-psf.org/Serla_S7_9/Serla_S7_9.download.ftp.html
Sporobolomyces roseus	Saprophyte	2010-06-09	http://genome.jgi-psf.org/Sporo1/Sporo1.download.ftp.html
Tremella mesenterica	Saprophyte	2010-06-09	http://genome.jgi-psf.org/Treme1/Treme1.download.ftp.html
Ustilago maydis	Plant pathogen	2010-06-08	http://mips.helmholtz-muenchen.de/genre/proj/ustilago/About/FTP_sites.html
Chitridiomycetes (2)
Allomyces macrogynus	Saprophyte	2010-09-14	http://www.broadinstitute.org/annotation/genome/multicellularity_project/MultiDownloads.html
Spizellomyces punctatus	Saprophyte	2010-09-14	http://www.broadinstitute.org/annotation/genome/multicellularity_project/MultiDownloads.html
Zygomycetes (2)
Phycomyces blakesleeanus	Saprophyte	2010-09-14	http://genome.jgi-psf.org/Phybl2/Phybl2.download.ftp.html
Rhizopus oryzae	Saprophyte	2010-09-14	http://www.broadinstitute.org/annotation/genome/rhizopus_oryzae/MultiDownloads.html
