# Supplementary material for: Endophytic Life Strategies Decoded by Genome and Transcriptome Analyses of the Mutualistic Root Symbiont Piriformospora indica
Source: PLoS Pathog. 2011 Oct 13;7(10):e1002290. doi: 10.1371/journal.ppat.1002290 (PMC3192844; doi:10.1371/journal.ppat.1002290)
Supplement: Table S15 — Subcellular localization of P. indica proteins. (XLS) [file ppat.1002290.s031.xls]

## Sheet: Sheet1
Table S15: Subcellular localization of P. indica proteins
Localization Site	GO Cellular Component	# of proteins
Chloroplast	0009507, 0009543	0
Cytosol	5829	471
Cytoskeleton	5856	284
Endoplasmic reticulum	5783	3
Extracellular	0005576, 0005618	1042
Golgi apparatus	5794	0
Lysosome	5764	0
Mitochondria	5739	1496
Nuclear	5634	1784
Peroxisome	5777	1
Plasma membrane	5886	1260
Vacuolar membrane	5774	0
The localization was predicted using WoLF PSORT (Horton et al., 2007)
