# Supplementary material for: Endophytic Life Strategies Decoded by Genome and Transcriptome Analyses of the Mutualistic Root Symbiont Piriformospora indica
Source: PLoS Pathog. 2011 Oct 13;7(10):e1002290. doi: 10.1371/journal.ppat.1002290 (PMC3192844; doi:10.1371/journal.ppat.1002290)
Supplement: Table S16 — List of primers used in this study. (XLS) [file ppat.1002290.s032.xls]

## Sheet: Sheet1
Table S16: List of primers used in this study
Gene	GeneID	Type	Sequence
LysM	PIIN_00867	QPCR_F	AGAGTATTGCCGACGCACAT
		FULLLENGTH_F	GTCCTCTCGTTGGTCGTGAT
		QPCR_FULL_R	ACGTCGAGCTAGAGCCAGAA
LysM	PIIN_02169	QPCR_F	ACAGGACTTGTGCAGCTGTG
		FULLLENGTH_F	CTCGCACAGGTCATAAGCAA
		QPCR_FULL_R	GTGTTGGGCCACACATCAT
LysM	PIIN_02170	QPCR_F	AATTCTGGCAGCAAATTCGT
		FULLLENGTH_F	CTGCAACAGCGTTTATCGAA
		QPCR_FULL_R	TTGTGCTTGTGCTTGTAGGC
LysM	PIIN_02172	QPCR_F	GGGTGCACGCTCAAGATTT
		FULLLENGTH_F	ATGGACCAGGTCATCTCGAA
		QPCR_FULL_R	GTCCACACGTCGTTGCAGT
LysM	PIIN_02781	QPCR_F	TTCCGTCTTTATGCCCACTC
		FULLLENGTH_F	GTCTCGTCCAGATCGTTGGT
		QPCR_FULL_R	CAAGCCCGGGTTATACTTGA
LysM	PIIN_03654	QPCR_F	CGCCAATTTGTATTCCTCCT
		FULLLENGTH_F	GCGGCAATTGATGATAGACA
		QPCR_FULL_R	TTCCAGTAGCGAATGTTGGA
LysM	PIIN_03655	QPCR_F	GCAAAGGATGCACAAAGACA
		FULLLENGTH_F	GCAACCACGACTTTGCTTTT
		QPCR_FULL_R	GATCGAGTTGCAGTCCACAA
LysM	PIIN_05278	QPCR_F	GTAGACGACGAGTGCGACAA
		FULLLENGTH_F	TCGAAACTACACGGTTGCTG
		QPCR_FULL_R	CCTCCTCCGTAATCTGGTCA
LysM	PIIN_05722	QPCR_F	CTGGCCCTGTCACAATTTCT
		FULLLENGTH_F	ACACTTGCGATTCGATTGCT
		QPCR_FULL_R	AACCCCCGATACTGGTCATT
LysM	PIIN_05723	QPCR_F	CGGCACCCTCTGTCTACACT
		FULLLENGTH_F	CGTTGACTCTGCTCGCTGT
		QPCR_FULL_R	GCCAGGATGAAAGAGTTGGA
LysM	PIIN_06786	QPCR_F	GTTACCGCACAGGTCATCCT
		FULLLENGTH_F	CAAAAGAGCACCCAATCTCC
		QPCR_FULL_R	TATGACCAAACGAGGGGAAC
LysM	PIIN_08720	LEFTPART_F	TCGTCTATGTCAACGCTGCT
		LEFTPART_R	GATAGGAGTGCCATCCCAAA
		RIGHTPART_F	ATACCCAACCTTGCTGGACA
		RIGHTPART_R	CGCCTGGTTTGGAGATGTAT
		LEFTTORIGHT_F	TATCGCTCGCAGCTCTATGA
		LEFTTORIGHT_R	GTCCAGCAAGGTTGGGTATC
LysM	PIIN_08721	QPCR_F	GCCCATACAAGATTGGAGGA
		FULLLENGTH_F	GACTTGGACGCCTGTGTGTA
		QPCR_FULL_R	GTTGACCAAGGGATGCAGAT
LysM	PIIN_08723	QPCR_F	GGCGATACCTGTGAAACGAT
		FULLLENGTH_F	TCCTGTTTGCGAGGAGTTCT
		QPCR_FULL_R	ATGTGGCAACTGGAGGGATA
LysM	PIIN_08724	QPCR_F	CCGGAAGATACCTGCAATTC
		FULLLENGTH_F	TCCCTGGTGATACGTGTGAA
		QPCR_FULL_R	GTATTGACCACGGTCGTCCT
LysM	PIIN_08725	QPCR_F	TCCCATCTCGAACATCCAGT
		FULLLENGTH_F	CGGGAGTTGTTAATGCAACC
		QPCR_FULL_R	CCTCGGCAGAAGACGAATAA
LysM	PIIN_11109	QPCR_F	TCAACACGCCAATTGCTATC
		FULLLENGTH_F	TCGTTGCAGCTTCTCTTGTC
		QPCR_FULL_R	ACCAATACGTGAGGCAACCT
LysM	PIIN_20000	QPCR_F	CAGCGACCTATGCGACTGT
		FULLLENGTH_F	AGAACGTTCGGAAAGGGAAC
		DOMCHECK_F	CTACGAGTCGCATGACAGGA
		QPCR_FULL_R	TTCTCGTACAGCCCATCCAC
LysM	PIIN_02170	DOMCHECK_F	TGGAAAAGGCGGTATAGGTG
LysM	PIIN_03654	DOMCHECK_F	TATGACCAGCTTCGCCTGTA
LysM	PIIN_06786	DOMCHECK_F	TTCCTACCCCACTGGGTATC
LysM	PIIN_08724	QPCR_v2_F	GCATCTATGGTCAATCGCAAG
		QPCR_FULL_v2_R	ACCAAAGCGCGTAGCAATAG
LysM	PIIN_20001_20002	QPCR_F	CGGTTACAGGACTCCCTCCT
LysM	PIIN_20001	QPCR_R	GTTCAGCCGTGATTCCAAAC
LysM	PIIN_20002	QPCR_R	GCAAATCGCAATGGGTGTA
LysM	PIIN_02170	DOMCHECK_v2_F	TATGCAAATTGGATGGAGCA
LysM	PIIN_00867	QPCR_v2_F	AGAGTATTGCCGACGCACAT
		QPCR_v2_R	CTGGGATACAGACGCGAGTT
		QPCR_v3_F	CATGGTGTGACACTCCGAGA
		QPCR_v3_R	ACGTCGAGCTAGAGCCAGAA
		QPCR_v4_F	TGGAGTCGCACCCAACTAC
		QPCR_v4_R	CTCGGAGTGTCACACCATGT
DELD	PIIN_09643	QPCR_F	CACCTTCATCATGCAGAGACA
		QPCR_R	AAGTTGGTCGGCCTTAGCTT
DELD	PIIN_11595	QPCR_F	CAAACCAGGCGATATTCCAC
		QPCR_R	CGCTTGTTGCATATGGTGAC
DELD	PIIN_05872	QPCR_F	GGGCTTAGACCCAAATGGAC
		QPCR_R	TGCCTCTCTGTTGTGCGTAG
DELD	PIIN_09687	QPCR_F	CACCTGGATCATGCACAAAC
		QPCR_R	GTGAATGTCGGCCTGTGTT
WSC	PIIN_06665	QPCR_F	ACCCATGACGGTTCAAAACT
		QPCR_R	CCCTCGCATTTCATGATACA
Metallopeptidase	PIIN_02952	QPCR_F	TGCCCCAGTTCACAAGACTC
		QPCR_R	AGGTGGCACGGGTGATCT
Type V chitinase	PIIN_11727	QPCR_F	CTGGTACAAAGCCCAAGGAA
		QPCR_R	AACTGCCCTGTCCTACATCG
putative nitrate transporter NRT1-Barley	46286*	46286_for	GCTCCTGAAGCACAAGAAG
		46286_rev	GTGGAGATGCCATTGAACG
putative nitrate transporter NRT1-Barley	39899*	39899_for	CCTTCTCGCAGATGAACAC
		39899_rev	TCATGACGCAGATCACCTC
barley ammonium transporter AMT2.1	10619*	10619_for	CCGGCTAGTTGTTCCATTG
		10619_rev	CGCTATGCTTGGTGTCATC
P. indica Translation Elongation Factor EF-1α	AJ249911	PiTef_for	TCGTCGCTGTCAACAAGATG
		PiTef_rev	ACCGTCTTGGGGTTGTATCC
barley Ubiquitin	M60175	HvUbi_for	CAGTAGTGGCGGTCGAAGTG
		HvUbi_rev	ACCCTCGCCGACTACAACAT
P. indica ammonium transporter 1	PIIN_02036	PI_AMT1_for	CTGGGTCATGCACTTTATCC
		PI_AMT1_rev	CGGCATCAATGCCAACATAG
P. indica ammonium transporter 2	PIIN_04373	PI_AMT2_for	CTGGGTCATGCACTTTATCC
		PI_AMT2_rev	CGGCATCAATGCCAACATAG
* Harvest Unigene number: www.harvest-web.org
